# Supplementary material for: CryoET of β-amyloid and tau within postmortem Alzheimer’s disease brain
Source: Nature. 2024 Jul 10;631(8022):913–9. doi: 10.1038/s41586-024-07680-x (PMC11269202; doi:10.1038/s41586-024-07680-x)
Supplement: Supplementary file 4 — Spreadsheet containing statistics and constituents of the cryo-section cryoET dataset from a MX04-labelled β-amyloid plaque and surrounding areas. [file 41586_2024_7680_MOESM4_ESM.xlsx]

## Sheet: ED Table 1
Supplementary Information Table 1. Statistics and constituents of in-tissue tomomgrams from MX04-labelled plaques.
A, Donor ID. B, tomography dataset number. C, tomogram number. D, views excluded from reconstruction. E, estimated average defocus of tomographic tilt series. F, Cryo-section thickness (nm) measured from three locations in IMOD
G-I, cryoCLEM: cCLEM MX04 signal present (1) or absent (0); distance from nearest MX04 signal (μm); distance from the top/bottom edge of the tissue (μm)
J-L, amyloid: fibrils present (1) or not (0); fibrils located intracellularly (1) extracellularly (0) or cannot determine intracellular or extracellular location of fibrils/fibrils not present (-); fibril orientation, in the x-y plane or axially (in the z-direction) of the tomographic volume.
M-AB, non-amyloid constituents of tomographic volumes: membrane-bound compartments; mitochondria; F1FoATPase; damaged mitochondria; myelinated axon; open membrane sheet; burst subcellular compartment; extracellular vesicles; C-shaped vesicles; multilamella bodies; extracellular droplets; extracellular cuboidal particles; vesicles; F-actin; ribosomes; microtubules. If present (1) or not (0). See m…
		cryoET				cryoCLEM				Amyloid						Non-amyloid constituents
Donor	Tomography dataset	Tomogram number	Views Excluded	Estimated Defocus (Å)	Cryo-section thickness (nm)	cCLEM Mx04	Distance from MX04 (μm)	Distance from tissue Edge (μm)	Fibrils	Intracellular	Orientation	Subcellular compartments	Mitochondria	F1FoATPase	Damaged mitochondria	Myelinated axon	Open Membrane Sheets	Burst subcellular compartments	Extracellular Vesicles	C-shaped vesicles	Multilamella bodies	Extracellular droplets	Extracellular cuboidal particles	Vesicles	F-actin	Ribosomes	Microtubules
12-054	HT3A	Position_01	0	52702.4	102.333	0	8	12	0		-	1	1	0	0	0	1	0	1	0	1	0	0	1	0	0	0
12-054	HT3A	Position_05	0	43224.9	63.9333	0	1	2.1	0		-	1	0	0	0	0	0	0	0	0	0	0	0	0	0	0	0
12-054	HT3A	Position_06	0	51575.6	118.393	1	0	3	1	-	in-plane and axial	1	0	0	0	0	0	0	0	0	0	0	0	0	0	0	0
12-054	HT3A	Position_07	0	42757.2	140.667	0	2	4	0		-	1	0	0	0	0	0	0	0	0	0	0	0	0	0	0	0
12-054	HT3A	Position_08	0	57293.4	143.333	0	0.9	4.9	1	-	axial	1	0	0	0	0	0	0	0	0	1	0	0	1	0	0	0
12-054	HT3A	Position_09	0	56796.6	148.333	1	0	1.8	1	-	in-plane	1	0	0	0	0	1	0	0	0	0	0	0	0	0	0	0
12-054	HT3A	Position_10	0	57989.6	131.333	1	0	3.4	1	-	in-plane	1	0	0	0	0	1	0	1	1	0	0	0	1	0	0	0
12-054	HT3A	Position_11	0	55176.3	134.667	0	0.7	3.7	1	-	in-plane and axial	1	0	0	0	0	0	0	0	0	0	0	0	0	0	0	0
12-054	HT3A	Position_12	0	60412.8	130.333	0	0.6	0.5	0		-	1	0	0	0	0	0	0	0	0	0	0	0	0	0	0	0
12-054	HT3A	Position_13	57-61	47727.7	175	1	0	1	1	-	in-plane and axial	1	0	0	0	0	0	0	0	0	0	0	0	0	0	0	0
12-054	HT3A	Position_14	0	49089.3	131	0	0.5	5	1	-	in-plane and axial	1	0	0	0	0	0	1	1	0	0	1	1	1	0	0	0
12-054	HT3A	Position_15	4	51151.9	138.333	0	9.9	12	0		-	1	1	0	0	1	0	0	0	0	0	0	0	0	0	0	0
12-054	HT3A	Position_16	0	47319.6	133.667	0	10.6	3.2	0		-	1	1	0	1	1	0	1	0	0	0	0	0	0	0	0	0
12-054	HT3A	Position_17	1-12,26,52-61	56646.3	129	0	0.7	1.5	0		-	1	0	0	0	0	0	0	0	0	0	0	0	0	0	0	0
12-054	HT3A	Position_18	1-18	57162.8	51.6667	0	1	2	0		-	1	0	0	0	0	0	0	0	0	0	0	0	0	0	0	0
12-054	HT3A	Position_19	10,42-47,55	54784.8	105.667	0	12	13	0		-	1	1	0	0	0	0	0	0	0	0	0	0	0	0	0	0
12-054	HT3A	Position_20	0	62949.3	113.333	0	8	11	0		-	1	0	0	0	0	0	0	1	0	0	0	0	1	0	0	0
12-054	HT3A	Position_21	0	54930.2	145.333	0	7	10	1	0	in-plane and axial	1	0	0	0	1	0	0	0	1	0	0	0	0	0	0	0
12-054	HT3A	Position_22	0	50781.5	140	0	9	1.1	0		-	1	0	0	0	1	0	0	0	0	0	0	0	0	0	0	0
12-054	HT3A	Position_23	60-61	48358.4	158	0	3.2	2.3	0		-	1	1	0	0	0	0	0	0	0	0	0	0	0	0	0	0
12-054	HT3A	Position_24	1-8,59	43667.2	140	0	6	2.8	0		-	1	0	0	0	0	0	0	0	0	0	0	0	0	0	0	0
12-054	HT3A	Position_25	1-20,50-61	43085.8	165.667	1	0	1	1	-	in-plane and axial	1	0	0	0	0	0	0	0	0	0	0	0	1	0	0	0
12-054	HT3B	Position_02	1-7,54-61	50874.8	104.614	0	3	10	1	-	axial	1	0	0	0	0	0	0	0	0	1	0	0	0	0	0	0
12-054	HT3B	Position_03	1-8,59-61	36890.7	131.667	0	4	12.5	1	-	axial	1	0	0	0	0	1	0	0	1	0	0	0	0	0	0	0
12-054	HT3B	Position_04	1-5,51-61	43755.1	115.333	0	0	7	0		-	1	0	0	0	0	0	0	0	0	0	0	0	1	0	0	0
12-054	HT3B	Position_05	1-12,57-61	39291.1	176	1	0	5	1	-	in-plane and axial	1	0	0	0	0	0	0	0	0	0	0	0	0	0	0	0
12-054	HT3B	Position_06	1-4,39-61	33490.4	168	1	0	5	1	-	in-plane and axial	1	0	0	0	0	0	0	0	0	0	0	0	0	0	0	0
12-054	HT3B	Position_07	1-10,44-61	42710.6	200.667	1	0	6.4	1	-	axial	1	0	0	0	0	0	0	0	0	0	0	0	0	0	0	0
12-054	HT3B	Position_08	1-10,49-61	32393.5	167.667	0	1	9.3	1	-	in-plane	1	0	0	0	0	0	0	0	0	1	0	0	0	0	0	0
12-054	HT3B	Position_09	1-4	60569.8	142	0	16	15	0		-	1	1	0	1	0	1	1	0	0	0	1	0	1	0	?	0
12-054	HT3B	Position_10	1-3,54-61	41414	139.333	0	13.4	15.8	1	-	axial	1	0	0	0	0	0	1	0	0	1	0	0	0	1	0	0
12-054	HT3B	Position_11	1-4,60-61	48740.1	135.667	0	24.9	27	1	-	in-plane and axial	1	0	0	0	0	0	0	1	0	0	0	1	1	0	0	0
12-054	HT3B	Position_12	0	51198.2	130	0	24.2	25.3	1	0	axial	1	0	0	0	1	0	0	0	0	0	0	0	0	0	?	0
12-054	HT3B	Position_13	1,57-61	45372.8	128.333	0	0.7	17.7	0		-	1	1	0	1	0	1	1	0	1	1	0	0	0	0	0	0
12-054	HT3B	Position_14	46-61	49861.8	145	0	3.3	4.7	0		-	1	1	0	0	0	0	0	0	0	0	0	0	1	0	0	0
12-054	HT3B	Position_15	1-4,55-61	43231.4	124	0	3.7	2	0		-	1	1	0	0	0	0	0	1	0	0	0	0	1	0	0	0
12-054	HT3B	Position_16	1-4,59-61	58409.9	129.333	0	0.8	2.1	1	1	axial	1	0	0	0	0	0	0	1	0	0	0	0	1	0	0	0
12-054	HT3B	Position_17	1-13	48072.3	155.333	1	0	4	1	-	in-plane and axial	1	1	0	0	0	0	0	0	0	1	0	0	1	1	0	0
12-054	HT3B	Position_18	57-61	45179.8	145.667	1	0	10.6	1	-	in-plane and axial	1	0	0	0	0	0	0	0	0	0	0	0	0	0	0	0
12-054	HT3B	Position_19	1-2,38-61	32757.7	156.667	1	0	8.6	1	-	in-plane	1	0	0	0	0	0	0	0	0	0	0	0	0	0	0	0
12-054	HT3B	Position_20	1-2,56-61	48630.2	129.333	0	9.7	15	0		-	1	0	0	0	0	1	0	0	0	0	0	0	1	0	0	0
12-054	HT3B	Position_21	1-2,46-61	48630.9	132.667	0	11.6	17	1	1	axial	1	1	0	0	1	0	0	0	0	0	0	0	1	0	0	0
