# Supplementary material for: CryoET of β-amyloid and tau within postmortem Alzheimer’s disease brain
Source: Nature. 2024 Jul 10;631(8022):913–9. doi: 10.1038/s41586-024-07680-x (PMC11269202; doi:10.1038/s41586-024-07680-x)
Supplement: Supplementary file 5 — Spreadsheet containing statistics and constituents of the cryo-section cryoET dataset from MX04-labelled tau pathology and surrounding areas. [file 41586_2024_7680_MOESM5_ESM.xlsx]

## Sheet: ED Table 2
Supplementary Information Table 2. Statistics and constituents of in-tissue tomomgrams from MX04-labelled tau pathology.
A, Donor ID. B, tomography dataset number. C, tomogram number. D, views excluded from reconstruction. E, estimated average defocus of tomographic tilt series. F, Cryo-section thickness (nm) measured from three locations in IMOD
G-I, cryoCLEM: cCLEM MX04 signal present (1) or absent (0); distance from nearest MX04 signal (μm); distance from the top/bottom edge of the tissue (μm)
J-L, amyloid: fibrils present (1) or not (0); fibrils located intracellularly (1) extracellularly (0) or cannot determine intracellular or extracellular location of fibrils/fibrils not present (-); fibril orientation, in the x-y plane or axially (in the z-direction) of the tomographic volume.
M-AB, non-amyloid constituents of tomographic volumes: membrane-bound compartments; mitochondria; F1FoATPase; damaged mitochondria; myelinated axon; open membrane sheet; burst subcellular compartment; extracellular vesicles; C-shaped vesicles; multilamella bodies; extracellular droplets; extracellular cuboidal particles; vesicles; F-actin; ribosomes; microtubules. If present (1) or not (0). See m…
		cryoET				cryoCLEM				Amyloid
Patient ID	Tomography dataset	Tomogram number	Views EXcluded	Estimated Defocus (Å)	Cryo-section thickness (nm)	cCLEM Mx04	Distance from MX04 (μm)	Distance from tissue Edge (μm)	Fibrils	Intracellular	Orientation	Subcellular compartments	Mitochondria	F1FoATPase	Damaged mitochondria	Myelinated axon	Open Membrane Sheets	Burst subcellar compartments	Extracellular Vesicles	C-shaped vesicles	Multilamella bodies	Extracellular droplets	Extracellular cuboidal particles	Vesicles	F-actin	Ribosomes	Microtubules
12-054	HT5B	Position_0200	32	52077.2	151.667	1	0	13	1	-	in-plane and axial	1	1	0	1	0	0	0	0	0	0	0	0	0	0	0	0
12-054	HT5B	Position_0250	1-10,46-61	34944.2	142	1	0	13	1	-	in-plane	1	0	0	0	1	0	0	0	0	0	0	0	0	0	0	0
12-054	HT5B	Position_0270	0	56890.8	139	1	0	17	1	-	in-plane	1	0	0	0	0	0	0	0	0	0	0	0	0	0	0	0
12-054	HT5B	Position_0272	0	61772.2	155.333	0	1.5	14	0		-	1	0	0	0	1	0	0	0	0	0	0	0	0	0	0	0
12-054	HT5B	Position_0280	0	58345.5	138.333	1	0	20	1	0	axial	1	1	1	1	1	0	0	1	0	0	0	0	0	0	0	0
12-054	HT5B	Position_0290	0	60811.8	134.667	0	1	21	0		-	1	0	0	0	0	1	1	0	0	0	0	0	0	0	0	0
12-054	HT5B	Position_0292	0	49983.9	138.667	0	6	21	0		-	1	1	1	0	1	0	0	0	0	0	0	0	0	0	0	0
12-054	HT5B	Position_0300	61	49386.7	133.667	0	3	10.5	0		-	1	1	1	0	0	0	0	0	0	0	0	0	1	0	0	0
12-054	HT5B	Position_0310	58-61	55479.1	128.333	0	6	12	0		-	1	0	0	0	0	1	0	1	0	1	0	0	1	0	0	0
12-054	HT5B	Position_0312	0	57257.4	145.667	0	1	15	0		-	1	1	1	0	0	0	0	0	0	1	0	0	1	1	0	0
12-054	HT5B	Position_0320	0	54699.6	124	1	0	10.5	1	-	axial	1	0	0	0	0	0	0	0	0	1	0	0	0	0	0	0
12-054	HT5B	Position_0330	1-5,58-61	56617.2	116.333	0	4	9.6	1	1	in-plane and axial	1	0	0	0	1	0	0	0	0	0	0	0	1	0	0	0
12-054	HT5B	Position_0340	1-5,32	65651.2	141	1	0	4	0		-	1	1	1	0	1	0	0	0	0	0	0	0	0	0	0	0
12-054	HT5B	Position_0360	60-61	49531.3	139.333	1	0	7	0		-	1	0	0	0	0	0	0	0	0	0	0	0	0	0	0	0
12-054	HT5B	Position_0370	1-12,,55-61	52228.2	141.333	1	0	11	1	-	axial	1	1	0	0	0	0	0	0	0	0	0	0	1	0	0	0
12-054	HT5B	Position_0380	0	50145.1	107.333	0	8	20	1	-	in-plane and axial	1	0	0	0	0	0	0	0	0	0	0	0	0	0	0	0
12-054	HT5B	Position_0390	1-5,44-61	55242.8	147	0	9	21.6	1	1	axial	1	0	0	0	1	0	0	0	0	0	0	0	0	0	0	0
12-054	HT5B	Position_0392	1-8,51-61	62615.8	125	0	8	21	1	1	axial	1	1	0	0	0	0	0	0	0	0	0	0	0	0	0	0
12-054	HT5B	Position_0400	1-16,56-61	46618.7	112.667	0	5	16	1	-	in-plane	1	0	0	0	1	0	0	0	0	1	0	0	0	0	0	0
12-054	HT5B	Position_0410	0	49062	122	0	3.6	9.3	0		-	1	0	0	0	0	0	0	0	1	1	0	0	0	0	0	0
12-054	HT5B	Position_0420	51-61	54120.2	127.333	1	0	4.8	1	-	in-plane	1	0	0	0	0	0	0	0	0	0	0	0	1	0	0	0
12-054	HT5B	Position_0422	0	57418.9	124	0	1	3	0		-	1	0	0	0	1	0	1	0	0	0	0	0	0	0	0	0
12-054	HT5B	Position_0430	1-6	62474.8	127.333	0	0	4	0		-	1	0	0	0	1	0	0	0	0	0	0	0	0	0	0	0
12-054	HT5B	Position_0432	0	60135.2	131	0	2.3	4	0		-	1	0	0	0	1	0	0	0	0	0	0	0	0	0	0	0
12-054	HT5B	Position_0433	0	61623.2	138	0	1	2	0		-	1	0	0	0	1	1	0	0	0	0	0	0	0	0	0	0
