# Supplementary material for: CryoET of β-amyloid and tau within postmortem Alzheimer’s disease brain
Source: Nature. 2024 Jul 10;631(8022):913–9. doi: 10.1038/s41586-024-07680-x (PMC11269202; doi:10.1038/s41586-024-07680-x)
Supplement: Supplementary file 6 — Spreadsheet containing statistics and constituents of the cryo-section cryoET dataset from MX04-labelled non-demented control donor brain. [file 41586_2024_7680_MOESM6_ESM.xlsx]

## Sheet: ED Table 3
Supplementary Information Table 3. Statistics and constituents of in-tissue tomograms from MX04-labelled non-demented control donor brain.
A, Donor ID. B, tomography dataset number. C, tomogram number. D, views excluded from reconstruction. E, estimated average defocus of tomographic tilt series. F, Cryo-section thickness (nm) measured from three locations in IMOD
G, fibrils present (1) or fibrils absent (0)
H-W, non-amyloid constituents of tomographic volumes : membrane-bound compartments; mitochondria; F1FoATPase; damaged mitochondria, myelinated axon; open membrane sheet; burst subcellular compartment; extracellular vesicles; C-shaped vesicles; multilamella bodies; extracellular droplets; extracellular cuboidal particles; vesicles; F-actin; ribosomes; microtubule. If present (1) or not (0). See me…
		cryoET				Amyloid					Non-amyloid constituents
Patient ID	Tomography dataset	Tomogram number	Views Excluded	Estimated Defocus (Å)	tomo thickness	Fibrils	Subcellular compartments	Mitochondria	F1FoATPase	Damaged Mitochondria	Myelinated axon	Open Membrane Sheets	Burst subcellar compartment	Extracellular vesicles	C-shaped vesicles	Multilamella bodies	Extracellular droplets	Extracellular cuboidal particles	Vesicles	F-actin	Ribosomes	Microtubules
12-092	CONTROL	Position_0020	1-10,58-61	37292.1	148.333	0	1	1	1	0	0	0	0	0	0	0	0	0	1	0	0	0
12-092	CONTROL	Position_0022	1-7	43650.1	143.667	0	1	1	0	1	1	0	0	0	0	0	0	0	1	0	0	0
12-092	CONTROL	Position_0023	1-8	39784.1	133	0	1	1	0	1	1	0	0	0	0	0	0	0	1	0	0	0
12-092	CONTROL	Position_0024	1-10	50788.6	150.333	0	1	1	0	0	1	0	0	0	0	0	0	0	0	0	0	0
12-092	CONTROL	Position_0025	1-10	52325.3	118.333	0	1	1	0	1	1	0	0	0	0	0	0	0	1	0	0	0
12-092	CONTROL	Position_0030	0	55986.2	135	0	1	1	0	0	0	0	0	0	0	1	0	0	1	0	0	0
12-092	CONTROL	Position_0032	1-2,54-61	55551.6	109.667	0	0	0	0	0	1	0	0	0	0	0	0	0	0	0	0	0
12-092	CONTROL	Position_0033	1-2	44627.8	112	0	1	1	0	0	1	0	0	0	0	0	0	0	0	0	0	0
12-092	CONTROL	Position_0050	1-18,57-61	52887	125.667	0	1	1	0	0	1	0	0	0	0	0	0	0	0	0	0	0
12-092	CONTROL	Position_0052	1-20,53-61	42299.2	123	0	1	0	0	0	0	0	0	0	0	0	0	0	1	1	0	0
12-092	CONTROL	Position_0053	1-17,58-61	55905.5	128.667	0	1	1	0	0	0	0	0	0	0	0	0	0	1	0	0	0
12-092	CONTROL	Position_0060	0	51942.2	140.333	0	1	0	0	0	1	0	0	0	0	0	0	0	1	1	0	0
12-092	CONTROL	Position_0062	0	49047.7	111	0	1	1	0	0	0	0	0	0	0	1	0	0	0	0	0	0
12-092	CONTROL	Position_0070	1-13	42998.4	124	0	1	1	0	1	0	0	0	0	0	1	0	0	1	1	0	0
12-092	CONTROL	Position_0072	1-13	44784.3	131	0	1	0	0	0	1	0	0	0	0	0	0	0	0	1	0	0
12-092	CONTROL	Position_0080	0	50187.4	130.333	0	1	0	0	0	1	0	0	0	0	0	0	0	1	0	0	0
12-092	CONTROL	Position_0082	1	56197.6	127.333	0	1	0	0	0	0	0	0	0	0	0	0	0	1	0	0	0
12-092	CONTROL	Position_0083	1-3,46-61	54474.8	120.333	0	1	1	0	0	1	0	0	0	0	0	0	0	0	0	0	0
12-092	CONTROL	Position_0084	1-3,46-61	55362.8	131.333	0	1	1	0	0	0	0	0	0	0	0	0	0	1	0	0	0
12-092	CONTROL	Position_0100	1-9	47760.3	123.667	0	1	1	0	1	0	0	0	0	0	0	0	0	1	1	0	0
12-092	CONTROL	Position_0102	1-5	52303.6	173.333	0	1	1	0	0	1	0	0	0	0	0	0	0	0	0	0	0
12-092	CONTROL	Position_0110	0	50098.6	135.667	0	1	0	0	0	1	0	0	0	0	0	0	0	1	0	0	0
12-092	CONTROL	Position_0112	0	59302.7	133	0	1	0	0	0	1	0	0	0	0	0	0	0	1	1	0	0
12-092	CONTROL	Position_0120	59-61	51697.6	122.667	0	1	1	0	0	0	0	0	0	0	0	0	0	1	0	0	0
12-092	CONTROL	Position_0122	57-61	47075.3	125	0	1	1	0	0	0	0	0	0	0	0	0	0	0	0	0	0
12-092	CONTROL	Position_0123	61	45314.2	120	0	1	1	0	1	0	0	0	0	0	0	0	0	1	0	0	0
12-092	CONTROL	Position_0124	61	48546.3	127	0	1	1	0	0	1	0	0	0	0	0	0	0	1	0	0	0
12-092	CONTROL	Position_0130	1-6,61	47000.3	117.667	0	1	0	0	0	1	0	0	0	0	0	0	0	0	0	0	0
12-092	CONTROL	Position_0132	1-8,48-61	40825.6	140	0	1	0	0	0	1	0	0	0	0	0	0	0	1	1	0	0
12-092	CONTROL	Position_0133	1-6	64339.2	125.667	0	1	0	0	0	0	0	0	0	0	0	0	0	0	1	0	0
12-092	CONTROL	Position_0134	1-14	38854.9	156.333	0	1	1	0	0	1	0	0	0	0	0	0	0	0	0	0	0
12-092	CONTROL	Position_0140	0	43622.6	133.667	0	1	0	0	0	1	0	0	0	0	0	0	0	1	0	0	0
12-092	CONTROL	Position_0142	0	46485.2	135.333	0	1	1	0	1	1	0	0	0	0	0	0	0	0	1	0	0
12-092	CONTROL	Position_0143	1	49310.2	116.333	0	1	0	0	0	1	0	0	0	0	0	0	0	1	0	0	0
12-092	CONTROL	Position_0144	0	54649.2	131.667	0	1	1	0	0	1	0	0	0	0	1	0	0	1	1	0	0
12-092	CONTROL	Position_0145	1	49093	124.333	0	1	1	0	0	1	0	0	0	0	0	0	0	0	1	0	0
12-092	CONTROL	Position_0150	0	55924.9	123.333	0	1	0	0	0	1	0	0	0	0	0	0	0	1	1	0	0
12-092	CONTROL	Position_0152	0	59667.3	132.667	0	1	1	0	0	1	0	0	0	0	0	0	0	1	0	0	0
12-092	CONTROL	Position_0153	57-61	46595.2	136.333	0	1	1	0	0	0	0	0	0	0	0	0	0	1	1	0	0
12-092	CONTROL	Position_0154	58-61	43021.2	128	0	1	0	0	0	0	0	0	0	0	1	0	0	1	1	0	0
12-092	CONTROL	Position_0160	54-61	46415.8	148.333	0	1	1	0	0	1	0	0	0	0	0	0	0	1	1	0	0
12-092	CONTROL	Position_0162	54-61	52148.2	145.667	0	1	1	0	0	1	0	0	0	0	0	0	0	1	1	0	0
12-092	CONTROL	Position_0163	53-61	53383.7	140.333	0	1	1	0	0	0	0	0	0	0	0	0	0	1	1	0	0
12-092	CONTROL	Position_0164	53-61	59792.4	113	0	1	0	0	0	1	0	0	0	0	0	0	0	0	0	0	0
12-092	CONTROL	Position_0170	46-61	57743.1	143.333	0	1	1	0	0	1	0	0	0	0	0	0	0	1	0	0	0
12-092	CONTROL	Position_0172	1-4,41-61	35852.3	127.667	0	1	1	0	0	1	0	0	0	0	0	0	0	1	0	0	0
12-092	CONTROL	Position_0173	46-61	46608.1	134	0	1	1	0	0	1	0	0	0	0	0	0	0	0	0	0	0
12-092	CONTROL	Position_0174	46-61	48511.2	125	0	1	0	0	0	0	0	0	0	0	0	0	0	1	1	0	0
12-092	CONTROL	Position_0175	46-61	51894.7	115.333	0	1	0	0	0	1	0	0	0	0	0	0	0	1	0	0	0
12-092	CONTROL	Position_0176	40-61	44153.9	133.667	0	1	0	0	1	1	0	0	0	0	0	0	0	0	0	0	0
12-092	CONTROL	Position_0180	0	56851.2	130	0	1	1	0	0	1	0	0	0	0	0	0	0	1	0	0	0
12-092	CONTROL	Position_0182	60-61	60896.8	116.667	0	1	1	0	1	1	0	0	0	0	1	0	0	1	0	0	0
12-092	CONTROL	Position_0183	0	48530.5	113.667	0	1	1	0	1	0	0	0	0	0	1	0	0	1	1	0	0
12-092	CONTROL	Position_0185	61	51405.5	147.667	0	1	0	0	0	0	0	0	0	0	0	0	0	0	1	0	0
12-092	CONTROL	Position_0186	0	54705.6	117.333	0	1	1	0	0	0	0	0	0	0	0	0	0	1	1	0	0
12-092	CONTROL	Position_0210	1-4,55-61	43773.6	120.667	0	1	1	0	1	0	0	0	0	0	1	0	0	1	0	0	0
12-092	CONTROL	Position_0212	1-4,55-61	48466.7	104.667	0	1	1	0	0	0	0	0	0	0	0	0	0	1	0	0	0
12-092	CONTROL	Position_0213	1-5,54-61	24365.3	127	0	1	1	0	0	1	0	0	0	0	0	0	0	0	0	0	0
12-092	CONTROL	Position_0220	1-7,54-61	37514.2	109	0	1	1	0	0	1	0	0	0	0	0	0	0	1	0	0	0
12-092	CONTROL	Position_0222	1-4,57-61	39815.3	125.667	0	1	0	0	0	0	0	0	0	0	0	0	0	1	1	0	0
12-092	CONTROL	Position_0230	43-61	48720.8	129.667	0	1	1	0	0	0	0	0	0	0	0	0	0	1	0	0	0
12-092	CONTROL	Position_0232	52-61	48076.2	105.667	0	1	1	0	0	0	0	0	0	0	0	0	0	1	1	0	0
12-092	CONTROL	Position_0240	1-14,55-61	52434.3	122.667	0	1	1	0	0	1	0	0	0	0	0	0	0	1	0	0	0
12-092	CONTROL	Position_0184	58-61	44319.5	110.667	0	1	1	0	0	1	0	0	0	0	0	0	0	0	0	1	0
