# Supplementary material for: CryoET of β-amyloid and tau within postmortem Alzheimer’s disease brain
Source: Nature. 2024 Jul 10;631(8022):913–9. doi: 10.1038/s41586-024-07680-x (PMC11269202; doi:10.1038/s41586-024-07680-x)
Supplement: Supplementary file 7 — Spreadsheet containing statistics and constituents of the cryo-FIB-SEM lift-out lamellae cryoET dataset from MX04-labelled tau pathology and surrounding areas. [file 41586_2024_7680_MOESM7_ESM.xlsx]

## Sheet: ED Table 4
Supplementary Information Table 4. Statistics and constituents of cryoFIB-SEM liftout tomograms from MX04-labelled tau pathology in post-mortem AD brain.
A, Donor ID. B, tomography dataset number. C, tomogram number. D, views excluded from reconstruction. E, estimated average defocus of tomographic tilt series. F, Lamella thickness (nm) measured from three locations in IMOD
G-I, amyloid: fibrils present (1) or not (0); fibrils located intracellularly (1) extracellularly (0) or cannot determine intracellular or extracellular location of fibrils/fibrils not present (-); fibril orientation, in the x-y plane or axially (in the z-direction) of the tomographic volume.
J-Y, non-amyloid constituents of tomographic volumes: membrane-bound compartments; mitochondria; F1FoATPase; damaged mitochondria; myelinated axon; open membrane sheet; burst subcellular compartment; extracellular vesicles; C-shaped vesicles; multilamella bodies; extracellular droplets; extracellular cuboidal particles; vesicles; actin; ribosomes; microtubules. If present (1) or not (0). See meth…
		cryoET					Amyloid
Patient ID	Tomography dataset	Tomogram number	VIews Excluded	Estimated Defocus (Å)	Lamella thickness (nm)	Fibrils	Intracellular	Orientation	Subcellular compartments	Mitochondria	F1FoATPase	Damaged mitochondria	Myelinated axon	Open Membrane Sheets	Burst subcellular compartment	Extracellular Vesicles	C-shaped vesicles	Multilamella bodies	Extracellular droplets	Extracellular cuboidal particles	Vesicles	F-actin	Ribosomes	Microtubules
12-054	cryo-liftout	Position_0012	1-10,45-61	54850.1	229.333	0		-	1	0	0	0	0	0	0	1	0	0	0	0	1	0	0	0
12-054	cryo-liftout	Position_0030	1-2	51468.5	234.667	1	-	in-plane	1	1	1	0	0	0	1	0	0	1	0	0	1	0	0	0
12-054	cryo-liftout	Position_0033	1-2	54499.5	229	1	1	in-plane	1	0	0	0	0	0	1	0	0	0	0	0	1	0	0	0
12-054	cryo-liftout	Position_0034	1-2	40336.9	235.333	1	1	axial	1	0	0	0	0	0	1	1	0	0	0	0	1	0	0	0
12-054	cryo-liftout	Position_0040	1-13	39405.7	230.333	1	1	axial	1	1	0	0	0	0	1	0	0	1	0	0	1	0	0	0
12-054	cryo-liftout	Position_0042	1-10,55-61	56956.4	233.667	1	1	axial	1	1	1	0	0	0	0	0	0	0	0	0	1	0	0	0
12-054	cryo-liftout	Position_0043	1-17	60042.8	230.333	0		-	1	1	0	0	1	0	0	1	0	0	0	0	1	0	0	0
12-054	cryo-liftout	Position_0052	1-4	34234.4	243.333	1	0	in-plane	1	1	0	0	0	0	0	0	0	0	0	0	1	0	0	0
12-054	cryo-liftout	Position_0060	1-8	40433	256.667	0		-	1	1	0	1	0	0	0	0	0	0	0	0	1	0	0	0
12-054	cryo-liftout	Position_0062	1-10,59-61	22791.4	267.333	0		-	1	0	0	0	0	0	0	0	0	1	0	0	1	0	0	0
12-054	cryo-liftout	Position_0070	1-18	41946.7	275	0		-	1	0	0	0	0	0	0	0	0	0	0	0	1	0	0	0
12-054	cryo-liftout	Position_0080	1-19	60391.8	266.667	0		-	1	0	0	0	0	0	1	0	0	0	0	0	1	0	0	0
12-054	cryo-liftout	Position_0082	1-10	48306.7	244.667	1	0	in-plane and axial	1	1	0	0	0	0	0	0	0	0	1	0	1	0	0	0
