# Supplementary material for: CryoET of β-amyloid and tau within postmortem Alzheimer’s disease brain
Source: Nature. 2024 Jul 10;631(8022):913–9. doi: 10.1038/s41586-024-07680-x (PMC11269202; doi:10.1038/s41586-024-07680-x)
Supplement: Supplementary file 8 — Spreadsheet containing parameters for cryoET data collection and subtomogram averaging of tau filaments. [file 41586_2024_7680_MOESM8_ESM.xlsx]

## Sheet: ED Table 5
Supplementary Information Table 5.
		Tomgram parameters					Sample		Subtomogram averaging (Warp-PEET-Relion-M)										EM place fitting of atomic models in map					Filament polarity
Related to Figure	Tomogram	Magnification	Defocus (Å)	Total dose (e/A^2)	Pixel size (Å)	Excluded tilt increments	Thickness (nm)	Location	Number filaments	Box size (voxel)	Inter-box distance (Å)	Initial subvolumes	Final subvolumes	Resolution (Å)	Twist (°, stalkInit)	Crossover distance (nm, stalkInit)	Twist (°/nm, stalkInit)	Rise (Å)	Ultrastructural polymorph	LLG: PHF (5o3l)	LLG: SF (5o3t)	CC: PHF (5o3l)	CC: SF (5o3t)	Up	Down	Unknown
ED Fig. 9c	CS1	53000	42711	117.67	2.38	-60 to -26, 38 to 60	184.07	Intracellular	110	96	9.52	8443	1495	31.75	359.3	121.34	1.48343	4.72	-	-133.84	-86.96	0.41	0.46	-	-	-
Fig. 3i-j	CS2	53000	58346	114	2.38	-60 to -52, 52 to 60	139.06	Extracellular	136	96	9.52	13188	4778	8.73	359.137	98.4	1.82927	4.72	PHF	1071.7	56.9	0.51	0.13	114	22	0
ED Fig. 9b	CS3	53000	54700	114	2.38	-60 to -50, 50 to 60	123.35	Intracellular	55	96	9.52	5750	2624	18.9	358.922	78.8	2.28426	4.72	PHF	96.98	-63.3	0.43	0.3	-	-	-
ED Fig. 9d	CS4	53000	52228	114	2.38	-60 to -56, 40 to 60	106.49	Intracellular	278	112	9.52	23110	4942	26.8	359.225	109.6	1.64234	4.72	-	-120.76	-127.87	0.33	0.32	-	-	-
ED Fig. 9a	CS5	53000	62616	114	2.38	-60 to -24, 46 to 60	124.64	Intracellular	93	96	9.52	7764	823	19.6	359.34	128.8	1.39752	4.72	PHF	135.06	8.6	0.45	0.27	-	-	-
ED Fig. 9e	CS6	53000	55243	114	2.38	-60 to -26, 30 to 60	141.12	Intracellular	65	112	9.52	5860	2290	31.55	359.529	180.5	0.99723	4.72	-	-61.48	-47.98	0.36	0.34	-	-	-
ED Fig. 9f	CS7	53000	52077	114	2.38	-60 to -40, 50 to 60	132.69	Intracellular	135	96	9.52	13956	2747	23.15	359.429	148.9	1.20887	4.72	-	-69.67	-129.59	0.44	0.32	-	-	-
Fig. 4g-h	LOL1 (PHF)	53000	39406	103.096	2.38	-60 to -52, 38 to 60	213.93	Intracellular	51	96	9.52	5206	3614	18.05	358.929	79.31	2.26958	4.72	PHF	378.95	47.19	0.48	0.22	33	17	3
Fig. 4g-h	LOL1 (SF)	53000	39406	103.096	2.38	-60 to -52, 38 to 60	213.93	Intracellular	19	96	9.52	2356	1591	18.15	359	84.94	2.11914	4.72	SF	24.7	233.5	0.32	0.48	12	7
Fig. 4i-j	LOL2 (SF)	53000	56956	103.096	2.38	-60 to -52, 34 to 60	205.31	Intracellular	78	96	9.52	14031	3827	18.28	358.947	80.65	2.23187	4.72	SF	28.19	180.9	0.38	0.47	22	27	18
						`
