# Supplementary material for: CryoET of β-amyloid and tau within postmortem Alzheimer’s disease brain
Source: Nature. 2024 Jul 10;631(8022):913–9. doi: 10.1038/s41586-024-07680-x (PMC11269202; doi:10.1038/s41586-024-07680-x)
Supplement: Supplementary file 9 — Spreadsheet containing parameters for cryoET data collection and subtomogram averaging of Aβ fibrils. [file 41586_2024_7680_MOESM9_ESM.xlsx]

## Sheet: ED Table 6
Supplementary Informaton Table 6. Parameters for cryoET data collection and subtomogram averaging of Aβ fibrils.
Original tomogram position	Fibril type	Fibril width range (nm)	Fibrils ID	Fibrils included in final STA	Resolution estimation (Å)	Tilt series colleciton parameters
				StalkInit (bin4)	StalkInit (bin4)	Tilt scheme	Tilt increment (°)	Excluded views	Total dose (e/Å2)	Frames	Estimated defocus (Å)	Pixel size (Å)
HT3B_position_0011	Type I	3-9	All widths	100	148	DS	2	1-7,56-61	120	8	48740.1	2.4
HT3B_position_0011	Type II	4-9	Thick	42	64	DS	2	1-7,56-61	120	8	48740.1	2.4
HT3B_position_0011	Type I/II protofilament	3-5	Thin	20	85	DS	2	1-7,56-61	120	8	48740.1	2.4
HT3A_position_0014	Type 1b	6-12	Thicker	42	180	DS	2	52-61	118	8	49089.3	2.4
