# Supplementary material for: CryoET of β-amyloid and tau within postmortem Alzheimer’s disease brain
Source: Nature. 2024 Jul 10;631(8022):913–9. doi: 10.1038/s41586-024-07680-x (PMC11269202; doi:10.1038/s41586-024-07680-x)
Supplement: Supplementary file 10 — Spreadsheet containing statistics and constituents of the cryo-section cryoET dataset from MX04-labelled AppNL-G-F 6 h PMI, freeze–thawed brain. [file 41586_2024_7680_MOESM10_ESM.xlsx]

## Sheet: New
Sample			CryoET					CryoCLEM					Amyloid						Non-amyloid constituents													Non-amyloid constituents
Donor	COD	Plaque	Dataset	Tomo name	Views excluded (0=no, 1=yes)	Views excluded from etomo reconstruction	Defocus	MX04 cCLEM	Distance from MX04 cCLEM	Distance from MX04 cCLEM (NF)	Distance from tissue edge	ReCLEM	Fibrils	Intracellular	Orientation	Thickness	Type	Atomic model dock	Membrane-bound compartment	Mitochondria	Myelin	Myelinated axon	Ruptured membrane	Exosomes	C-shaped membranes	Multilamella bodies	Lipid droplets	ApoE-cuboid	Vesicles	Actin		C-shaped membrane	Exosomes	Mitochondria	Damaged mitochondria	Cellular compartments	Myelinated_axon	Extracellular droplets	Vo-V1 atpase	Comments
12-054	AD	1	HT3A	Position_01	0	0	52702.4	0	9	8	12	0	0	-	-	-	-		1	1	0	0	0	-	1	0	0	0	0	0		1	1	0	0	1	0		0	Good.
12-054	AD	1	HT3A	Position_05	0	0	43224.9	0	1	1	2.1	0	0	-	-	-	-																							Bad. Needs etomo? Might have extracellular droplets
12-054	AD	1	HT3A	Position_06	0	0	51575.6	1	0	0	3	0	1	-	axial and inplane	8-20 nm and 6-8 nm	2															0	0	0	0	0	0		0	One of the best.
12-054	AD	1	HT3A	Position_07	0	0	42757.2	0	2	2	4	0	0	-	-	-	-	Abeta? (T1b)																						Bad. Needs etomo? Might have extracellular droplets
12-054	AD	1	HT3A	Position_08	0	0	57293.4	0	1	0.9	4.9	0	1(?)	-	axial	4-11 nm	2															0	1	0	0	1	0		0	Good.
12-054	AD	1	HT3A	Position_09	0	0	56796.6	1	0	0	1.8	0	1	-	inplane	5-6 nm	1	Abeta? (T1b)																						Bad. Needs etomo? Might have extracellular droplets
12-054	AD	1	HT3A	Position_10	0	0	57989.6	1	0	0	3.4	0	1	-	inplane	5-8 nm	1															1	1		0	0	0		0	Recon not great. Needs etomo
12-054	AD	1	HT3A	Position_11	0	0	55176.3	0	1	0.7	3.7	0	1	-	inplane and axial	4-7 nm	1															1			0	1	0		0	Recon not great. Needs etomo
12-054	AD	1	HT3A	Position_12	0	0	60412.8	0	1	0.6	0.5	0	0	-	-	-	-															1	1	1	?	1	0		0	Good.
12-054	AD	1	HT3A	Position_13	1	57-61	47727.7	1	0	0	1	0	-	-	-	-	-																							Needs tiltcorr
12-054	AD	1	HT3A	Position_14	0	0	49089.3	0	1	0.5	5	0	1	-	inplane and axial	5 nm and 6-13 nm	1	Abeta														0	1	0	0	1	0		0	One of the best.
12-054	AD	1	HT3A	Position_15	1	4	51151.9	0	9	9.9	12	0	0	-	-	-	-															0	0	1	0	1	1		0	Good.
12-054	AD	1	HT3A	Position_16	0	0	47319.6	0	11	10.6	3.2	0	0	-	-	-	-															0	0	1	1	1	1		1	Good.
12-054	AD	1	HT3A	Position_17	1	1-12,26,52-61	56646.3	0	1	0.7	1.5	0	0	-	-	-	-															0	0							Needs tiltcorr
12-054	AD	1	HT3A	Position_18	1	1-18	57162.8	0	1	1	2	0	-	-	-	-	-																							Needs tiltcorr
12-054	AD	1	HT3A	Position_19	1	10,42-47,55	54784.8	0	12	12	13	0	0	-	-	-	-															0	1	1	0	1	0		0	Good.
12-054	AD	1	HT3A	Position_20	0	0	62949.3	0	8	8	11	0	0	-	-	-	-															0	1	0	0	0	0		0	Good.
12-054	AD	1	HT3A	Position_21	0	0	54930.2	0	10	7	10	0	1	0	inplane and axial	4-9 and 6-11 nm	1															1	1	0	0	1	1		0	Recon not great. Needs etomo
12-054	AD	1	HT3A	Position_22	0	0	50781.5	0	6	9	1.1	0	0	-	-	-	-															0	1	0	0	1	1		0	Recon not great. Needs etomo
12-054	AD	1	HT3A	Position_23	1	60-61	48358.4	0	3	3.2	2.3	0	0	-	-	-	-															0	1	0	0	1	0		0	Recon not great. Needs etomo
12-054	AD	1	HT3A	Position_24	1	1-8,59	43667.2	0	6	6	2.8	0	0	-	-	-	-																							Recon not great. Needs etomo
12-054	AD	1	HT3A	Position_25	1	1-20,50-61	43085.8	1	0	0	1	0	1	-	inplane and axial	6-16 nm	-																							Bad. Needs etomo? Might have extracellular droplets
12-054	AD	1	HT3B	Position_02	1	1-7,54-61	50874.8	0	3	3	10	0	0	-	-	-	-																							Bad. Needs etomo?
12-054	AD	1	HT3B	Position_03	1	1-8,59-61	36890.7	0	4	4	12.5	0	1	-	axial	11-16 nm	-																							Bad. Needs etomo?
12-054	AD	1	HT3B	Position_04	1	1-5,51-61	43755.1	0	1	0	7	0	0	-	-	-	-																							Bad. Needs etomo?
12-054	AD	1	HT3B	Position_05	1	1-12,57-61	39291.1	1	0	0	5	0	1	-	inplane and axial	8-14 nm	1																							Bad. Needs etomo?
12-054	AD	1	HT3B	Position_06	1	1-4,39-61	33490.4	1	0	0	5	0	1	-	axial and inplane	8-16 nm and 7	-	Abeta? (T1b)																						Bad. Needs etomo?
12-054	AD	1	HT3B	Position_07	1	1-10,44-61	42710.6	1	0	0	6.4	0	1	-	axial	8-20 nm	3	Tau																						Okay, needs etomo
12-054	AD	1	HT3B	Position_08	1	1-10,49-61	32393.5	0	1	1	9.3	0	1	-	inplane	5-16 nm	-																							Okay, needs etomo
12-054	AD	1	HT3B	Position_09	1	1-4	60569.8	0	13	16	15	1	0	-	-	-	-																							Okay, needs etomo
12-054	AD	1	HT3B	Position_10	1	1-3,54-61	41414	0	16	13.4	15.8	0 (near)	1	-	axial	10-20 nm	2	Abeta? (T1b)																						Okay. Has some non-Abeta amyloid (tau tmem106b)
12-054	AD	1	HT3B	Position_11	1	1-4,60-61	48740.1	0	25	13.4	27	0	1	-	axial and inplane	7-12 nm and 4-8 nm	1	Abeta																				1		Good.
12-054	AD	1	HT3B	Position_12	0	0	51198.2	0	25	24.2	25.3	0	1	0	axial	12-14 nm	2	Abeta? (T1b)																		1	1			Good (electron dense deposit within axonal compartment, thick extracellular amyloid)
12-054	AD	1	HT3B	Position_13	1	1,57-61	45372.8	0	1	0.7	17.7	0	0	-	-	-	-																							Okay
12-054	AD	1	HT3B	Position_14	1	46-61	49861.8	0	4	3.3	4.7	0	0	-	-	-	-																	1	1	1				Okay
12-054	AD	1	HT3B	Position_15	1	1-4,55-61	43231.4	0	4	3.7	2	0	0	-	-	-	-																	1	1	1				Okay
12-054	AD	1	HT3B	Position_16	1	1-4,59-61	58409.9	0	1	0.8	2.1	0	1(?)	-	axial	6-12 nm	2	Unassigned																		1				Okay. Has some non-Abeta amyloid (tau tmem106b)
12-054	AD	1	HT3B	Position_17	1	1-13	48072.3	1	0	0	4	0	1(?)	-	inplane and axial	8-12 nm and 6-12 nm	2	Abeta? (mixed: 1/1b)																						Bad. Has some non-Abeta amyloid (tau tmem106b)
12-054	AD	1	HT3B	Position_18	1	57-61	45179.8	1	0	0	10.6	0	1(?)	-	inplane and axial	8-14 nm	2	Abeta? (T1b)																						Bad
12-054	AD	1	HT3B	Position_19	1	1-2,38-61	32757.7	1	0	0	8.6	0	1	-	inplane	5-8 nm	1																							Bad
12-054	AD	1	HT3B	Position_20	1	1-2,56-61	48630.2	0	9	9.7	15	0	0	-	-	-	-																							Okay
12-054	AD	1	HT3B	Position_21	1	1-2,46-61	48630.9	0	9	11.6	17	0	1(?)	-	axial	8-12 nm	2	Abeta? (1/1b)																						Okay. Has some non-Abeta amyloid (tau tmem106b)
12-054	AD	2	HT5B	Position_0200	1	32	52077.2	1	0	0	13	0	1	-	inplane and axial	~5 nm	-	Tau																						MEMBRANE ENCAPSULATED thin AMYLOID
12-054	AD	2	HT5B	Position_0250	1	1-10,46-61	34944.2	1	0	0	13	0	1	-	inplane	~12 nm	-																							myrline, possible fuzzy amyloid, more recon
12-054	AD	2	HT5B	Position_0270	0	0	56890.8	1	0	0	17	0	1	-	inplane	~8 nm	-																							amyloid and myelin
12-054	AD	2	HT5B	Position_0272	0	0	61772.2	0	2	1.5	14	0	0	-	-	-	-																							no obvs amyloid
12-054	AD	2	HT5B	Position_0280	0	0	58345.5	1	0	0	20	0	1	0	axial	16 nm	3	Tau																						beautiful extracellular z amyloid- possibly tau or tmem?
12-054	AD	2	HT5B	Position_0290	0	0	60811.8	0	1	1	21	1	0	-	-	-	-																							strange droplets no obvs amyloid
12-054	AD	2	HT5B	Position_0292	0	0	49983.9	0	9	6	21	0	0	-	-	-	-																							put damage mito and vacuoles no amyloid
12-054	AD	2	HT5B	Position_0300	1	61	49386.7	0	9	3	10.5	0	0	-	-	-	-																							damaged mitos, possible intracellular amyloid thats very thin
12-054	AD	2	HT5B	Position_0310	1	58-61	55479.1	0	9	6	12	0	0	-	-	-	-																							multi lamellar body ~(EC) no amyloid, possible exosomes?
12-054	AD	2	HT5B	Position_0312	0	0	57257.4	0	1	1	15	0	0	-	-	-	-																							no amyloid, mitochon
12-054	AD	2	HT5B	Position_0320	0	0	54699.6	1	0	0	10.5	0	1	-	axial	16 nm	3	Tau																						partially membrane envleoped thick amyloid, multilamellar thing?
12-054	AD	2	HT5B	Position_0330	1	1-5,58-61	56617.2	0	6	4	9.6	0	0	-	-	-	-																							myeline no amyloid
12-054	AD	2	HT5B	Position_0340	1	1-5,32	65651.2	1	0	0	4	0	0	-	-	-	-																							poss damaged mitos, myelin
12-054	AD	2	HT5B	Position_0360	1	60-61	49531.3	1	0	0	7	0	0	-	-	-	-																							no amyloid
12-054	AD	2	HT5B	Position_0370	1	1-6,55-61	52228.2	1	0	0	11	0	1	-	axial	16 nm	4	Straight, but not tau-PHF or SF																						z amyloid, needs better recon
12-054	AD	2	HT5B	Position_0380	0	0	50145.1	0	9	8	20	0	1	-	inplane	5 nm	-																							nice amyloid
12-054	AD	2	HT5B	Position_0390	1	1-5,44-61	55242.8	0	9	9	21.6	0	1	1	axial	8-12 nm	3	Tau																						intracelluar z amyloid inside myelin, needs better recon
12-054	AD	2	HT5B	Position_0392	1	1-8,51-62	62615.8	0	9	8	21	0	1	1	axial	16 nm	2	Tau																						amyloid, needs better recon
12-054	AD	2	HT5B	Position_0400	1	1-16,56-61	46618.7	0	5	5	16	0	1	-	inplane	6-9 nm	-																							amyloi on ncarbon , myelin
12-054	AD	2	HT5B	Position_0410	0	0	49062	0	5	3.6	9.3	0	0	-	-	-	-																							no amloid, crap on surface
12-054	AD	2	HT5B	Position_0420	1	51-61	54120.2	1	0	0	4.8	0	1	-	inplane	10-14 nm	-																							fuzzy amyloid in plane
12-054	AD	2	HT5B	Position_0422	0	0	57418.9	0	1	1	3	0	0	-	-	-	-																							myelin no amyloid
12-054	AD	2	HT5B	Position_0430	1	1-6	62474.8	0	2	0	4	0	0	-	-	-	-																							myelin- thicc
12-054	AD	2	HT5B	Position_0432	0	0	60135.2	0	5	2.3	4	0	0	-	-	-	-																							myelin also chunky, no amyloid
12-054	AD	2	HT5B	Position_0433	0	0	61623.2	0	1	1	2	0	0	-	-	-	-																							myelin no amyloid
12-092	Cereb. Infarct.	-	CONTROL	Position_0020	1	1-10,58-61	37292.1																											1						mito, myelin, dense non amyloid thing inside myelin
12-092	Cereb. Infarct.	-	CONTROL	Position_0022	1	1-7	43650.1																																	myelin or mlb
12-092	Cereb. Infarct.	-	CONTROL	Position_0023	1	1-8	39784.1																																	chunky myelin
12-092	Cereb. Infarct.	-	CONTROL	Position_0024	1	1-10	50788.6																											1						mitochondria
12-092	Cereb. Infarct.	-	CONTROL	Position_0025	1	1-10	52325.3																																	myelin or mlb,
12-092	Cereb. Infarct.	-	CONTROL	Position_0030	0	0	55986.2																																	mylein, poss mlb
12-092	Cereb. Infarct.	-	CONTROL	Position_0032	1	1-2,54-61	55551.6																																	myelin, quite empty
12-092	Cereb. Infarct.	-	CONTROL	Position_0033	1	1-2	44627.8																											1						mitochondria
12-092	Cereb. Infarct.	-	CONTROL	Position_0050	1	1-18,57-61	52887																											1						mitochondrion, myelin
12-092	Cereb. Infarct.	-	CONTROL	Position_0052	1	1-20,53-61	42299.2
12-092	Cereb. Infarct.	-	CONTROL	Position_0053	1	1-17,58-61	55905.5																																	possible mitochonria?
12-092	Cereb. Infarct.	-	CONTROL	Position_0060	0	0	51942.2																																	myelin
12-092	Cereb. Infarct.	-	CONTROL	Position_0062	0	0	49047.7																											1						mitochondrion, myelin
12-092	Cereb. Infarct.	-	CONTROL	Position_0070	1	1-13	42998.4																											1?						poss mitiochondrion, mlb
12-092	Cereb. Infarct.	-	CONTROL	Position_0072	1	1-13	44784.3																																	myelin
12-092	Cereb. Infarct.	-	CONTROL	Position_0080	0	0	50187.4																																	myelin
12-092	Cereb. Infarct.	-	CONTROL	Position_0082	1	1	56197.6
12-092	Cereb. Infarct.	-	CONTROL	Position_0083	1	1-3,46-61	54474.8																											1			1			myelin, mitochondria
12-092	Cereb. Infarct.	-	CONTROL	Position_0084	1	1-3,46-61	55362.8																																	poss mito
12-092	Cereb. Infarct.	-	CONTROL	Position_0100	1	1-9	47760.3																																	poss intracellular filaments but they are dotty so not quite filaments?
12-092	Cereb. Infarct.	-	CONTROL	Position_0102	1	1-5	52303.6																											1			1			dense non-filamentous thing inside myelin sheath, mitochondria
12-092	Cereb. Infarct.	-	CONTROL	Position_0110	0	0	50098.6																																	myelin
12-092	Cereb. Infarct.	-	CONTROL	Position_0112	0	0	59302.7
12-092	Cereb. Infarct.	-	CONTROL	Position_0120	1	59-61	51697.6
12-092	Cereb. Infarct.	-	CONTROL	Position_0122	1	57-61	47075.3
12-092	Cereb. Infarct.	-	CONTROL	Position_0123	1	61	45314.2
12-092	Cereb. Infarct.	-	CONTROL	Position_0124	1	61	48546.3
12-092	Cereb. Infarct.	-	CONTROL	Position_0130	1	1-6,61	47000.3
12-092	Cereb. Infarct.	-	CONTROL	Position_0132	1	1-8,48-61	40825.6
12-092	Cereb. Infarct.	-	CONTROL	Position_0133	1	1-6	64339.2
12-092	Cereb. Infarct.	-	CONTROL	Position_0134	1	1-14	38854.9
12-092	Cereb. Infarct.	-	CONTROL	Position_0140	0	0	43622.6
12-092	Cereb. Infarct.	-	CONTROL	Position_0142	0	0	46485.2
12-092	Cereb. Infarct.	-	CONTROL	Position_0143	1	1	49310.2
12-092	Cereb. Infarct.	-	CONTROL	Position_0144	0	0	54649.2
12-092	Cereb. Infarct.	-	CONTROL	Position_0145	1	1	49093
12-092	Cereb. Infarct.	-	CONTROL	Position_0150	0	0	55924.9
12-092	Cereb. Infarct.	-	CONTROL	Position_0152	0	0	59667.3
12-092	Cereb. Infarct.	-	CONTROL	Position_0153	1	57-61	46595.2
12-092	Cereb. Infarct.	-	CONTROL	Position_0154	1	58-61	43021.2
12-092	Cereb. Infarct.	-	CONTROL	Position_0160	1	54-61	46415.8
12-092	Cereb. Infarct.	-	CONTROL	Position_0162	1	54-61	52148.2
12-092	Cereb. Infarct.	-	CONTROL	Position_0163	1	53-61	53383.7
12-092	Cereb. Infarct.	-	CONTROL	Position_0164	1	53-61	59792.4
12-092	Cereb. Infarct.	-	CONTROL	Position_0170	1	46-61	57743.1
12-092	Cereb. Infarct.	-	CONTROL	Position_0172	1	1-4,41-61	35852.3
12-092	Cereb. Infarct.	-	CONTROL	Position_0173	1	46-61	46608.1
12-092	Cereb. Infarct.	-	CONTROL	Position_0174	1	46-61	48511.2
12-092	Cereb. Infarct.	-	CONTROL	Position_0175	1	46-61	51894.7
12-092	Cereb. Infarct.	-	CONTROL	Position_0176	1	40-61	44153.9
12-092	Cereb. Infarct.	-	CONTROL	Position_0180	0	0	56851.2
12-092	Cereb. Infarct.	-	CONTROL	Position_0182	1	60-61	60896.8
12-092	Cereb. Infarct.	-	CONTROL	Position_0183	0	0	48530.5
12-092	Cereb. Infarct.	-	CONTROL	Position_0184	1	58-61	44319.5
12-092	Cereb. Infarct.	-	CONTROL	Position_0185	1	61	51405.5
12-092	Cereb. Infarct.	-	CONTROL	Position_0186	0	0	54705.6
12-092	Cereb. Infarct.	-	CONTROL	Position_0210	1	1-4,55-61	43773.6
12-092	Cereb. Infarct.	-	CONTROL	Position_0212	1	1-4,55-61	48466.7
12-092	Cereb. Infarct.	-	CONTROL	Position_0213	1	1-5,54-61	24365.3
12-092	Cereb. Infarct.	-	CONTROL	Position_0220	1	1-7,54-61	37514.2
12-092	Cereb. Infarct.	-	CONTROL	Position_0222	1	1-4,57-61	39815.3
12-092	Cereb. Infarct.	-	CONTROL	Position_0230	1	43-61	48720.8
12-092	Cereb. Infarct.	-	CONTROL	Position_0232	1	52-61	48076.2
12-092	Cereb. Infarct.	-	CONTROL	Position_0240	0	1-14,55-61	52434.3

## Sheet: MG_anno
Sample			CryoET					CryoCLEM					Amyloid						Non-amyloid constituents																	Non-amyloid constituents
Donor	COD	Plaque	Dataset	Tomo name	Views excluded (0=no, 1=yes)	Views excluded from etomo reconstruction	Defocus	MX04 cCLEM	Distance from MX04 cCLEM	Distance from MX04 cCLEM (NF)	Distance from tissue edge	ReCLEM	Fibrils	Intracellular	Orientation	Thickness	Type	Atomic model dock	Membrane-bound compartment	Mitochondria	f0f1 atpase	Myelin	Myelinated axon	myelin-enclosed dense ~7nm granules	Ruptured membrane	Exosomes	C-shaped membranes	Multilamella bodies	Lipid droplets	ApoE-cuboid	Vesicles	Actin	Superhelical	nanopaedia?	Tomo name	C-shaped membrane	Exosomes	Mitochondria	Damaged mitochondria	Cellular compartments	Myelinated_axon	Extracellular droplets	Vo-V1 atpase	Comments
12-054	AD	1	HT3A	Position_01	0	0	52702.4	0	9	8	12	0	0	-	-	-	-		1	1	0	0	0		0	-	1	0	0	0	0	0			Position_01	1	1	0	0	1	0		0	Good.
12-054	AD	1	HT3A	Position_05	0	0	43224.9	0	1	1	2.1	0	0	-	-	-	-		1	0	0	0	0		0	0	0	0	0	0	0	0			Position_05									Bad. Needs etomo? Might have extracellular droplets
12-054	AD	1	HT3A	Position_06	0	0	51575.6	1	0	0	3	0	1	-	axial and inplane	8-20 nm and 6-8 nm	2	Abeta? (T1b)	1	0	0	0	0		0	0	0	0	0	0	0	0			Position_06	0	0	0	0	0	0		0	One of the best.
12-054	AD	1	HT3A	Position_07	0	0	42757.2	0	2	2	4	0	0	-	-	-	-		1	0	0	0	0		0	0	0	0	0	0	0	0			Position_07									Bad. Needs etomo? Might have extracellular droplets
12-054	AD	1	HT3A	Position_08	0	0	57293.4	0	1	0.9	4.9	0	1(?)	-	axial	4-11 nm	2	Abeta? (T1b)	1	0	0	1?	0		0	0	0	1?	0	0	0	0	0		Position_08	0	1	0	0	1	0		0	Good.
12-054	AD	1	HT3A	Position_09	0	0	56796.6	1	0	0	1.8	0	1	-	inplane	5-6 nm	1		1	0	0	0	0		1?	0	0	0	0	0	0	0	0		Position_09									Bad. Needs etomo? Might have extracellular droplets
12-054	AD	1	HT3A	Position_10	0	0	57989.6	1	0	0	3.4	0	1	-	inplane	5-8 nm	1		1	0	0	0	0		1?	-	1	0	0	0	1	0	0	1	Position_10	1	1		0	0	0		0	Recon not great. Needs etomo
12-054	AD	1	HT3A	Position_11	0	0	55176.3	0	1	0.7	3.7	0	1	-	inplane and axial	4-7 nm	1		1	0	0	0	0		0	0	0	0	0	0	0	0	0	0	Position_11	1			0	1	0		0	Recon not great. Needs etomo
12-054	AD	1	HT3A	Position_12	0	0	60412.8	0	1	0.6	0.5	0	0	-	-	-	-		1	0	0	0	0		0	0	0	0	0	0	0	0	0	0	Position_12	1	1	1	?	1	0		0	Good.
12-054	AD	1	HT3A	Position_13	1	57-61	47727.7	1	0	0	1	0	-	-	-	-	-		1	0	0	0	0		0	0	0	0	0	0	0	0	0	0	Position_13									Needs tiltcorr
12-054	AD	1	HT3A	Position_14	0	0	49089.3	0	1	0.5	5	0	1	-	inplane and axial	5 nm and 6-13 nm	1	Abeta	1	0	0	0	0		0	-	0	0	1?	1?	-	0	1	0	Position_14	0	1	0	0	1	0		0	One of the best.
12-054	AD	1	HT3A	Position_15	1	4	51151.9	0	9	9.9	12	0	0	-	-	-	-		1	1	0	1	1	0	0	0	0	0	0	0	0	0	0	0	Position_15	0	0	1	0	1	1		0	Good.
12-054	AD	1	HT3A	Position_16	0	0	47319.6	0	11	10.6	3.2	0	0	-	-	-	-		1	1	0	1	1	0	1	0	0	1?	0	0	0	0	0	0	Position_16	0	0	1	1	1	1		1	Good.
12-054	AD	1	HT3A	Position_17	1	1-12,26,52-61	56646.3	0	1	0.7	1.5	0	0	-	-	-	-		1	0	0	1	0		0	0	0	0	0	0	0	0	0	0	Position_17	0	0							Needs tiltcorr
12-054	AD	1	HT3A	Position_18	1	1-18	57162.8	0	1	1	2	0	-	-	-	-	-		1	0	0	0	0		0	0	0	0	0	0	0	0	0	0	Position_18									Needs tiltcorr
12-054	AD	1	HT3A	Position_19	1	10,42-47,55	54784.8	0	12	12	13	0	0	-	-	-	-		1	1	0	0	0		0	0	0	0	0	0	0	0	0	0	Position_19	0	1	1	0	1	0		0	Good.
12-054	AD	1	HT3A	Position_20	0	0	62949.3	0	8	8	11	0	0	-	-	-	-		1	0	0	0	0		0	1?	0	0	0	0	1	0	0	0	Position_20	0	1	0	0	0	0		0	Good.
12-054	AD	1	HT3A	Position_21	0	0	54930.2	0	10	7	10	0	1	0	inplane and axial	4-9 and 6-11 nm	1		1	0	0	1	1	0	0	0	1	0	0	0	0	0	0	0	Position_21	1	1	0	0	1	1		0	Recon not great. Needs etomo
12-054	AD	1	HT3A	Position_22	0	0	50781.5	0	6	9	1.1	0	0	-	-	-	-		1	0	0	1	1	0	0	0	0	0	0	0	1?	0	0	0	Position_22	0	1	0	0	1	1		0	Recon not great. Needs etomo
12-054	AD	1	HT3A	Position_23	1	60-61	48358.4	0	3	3.2	2.3	0	0	-	-	-	-		1	1?	0	0	0		0	0	0	0	0	0	0	0	0	0	Position_23	0	1	0	0	1	0		0	Recon not great. Needs etomo
12-054	AD	1	HT3A	Position_24	1	1-8,59	43667.2	0	6	6	2.8	0	0	-	-	-	-		1	0	0	0	0		1	0	0	0	0	0	0	0	0	0	Position_24									Recon not great. Needs etomo
12-054	AD	1	HT3A	Position_25	1	1-20,50-61	43085.8	1	0	0	1	0	1	-	inplane and axial	6-16 nm	-		1	0	0	0	0		0	-	-	0	0	0	0	0	0	0	Position_25									Bad. Needs etomo? Might have extracellular droplets
12-054	AD	1	HT3B	Position_02	1	1-7,54-61	50874.8	0	3	3	10	0	0	-	-	-	-		1	0	0	0	0		0	0	0	1	0	0	0	0	0	0	Position_02									Bad. Needs etomo?
12-054	AD	1	HT3B	Position_03	1	1-8,59-61	36890.7	0	4	4	12.5	0	1	-	axial	11-16 nm	-		1	0	0	0	0		1	0	1	0	0	0	0	0	0	0	Position_03									Bad. Needs etomo?
12-054	AD	1	HT3B	Position_04	1	1-5,51-61	43755.1	0	1	0	7	0	0	-	-	-	-		1	0	0	0	0		0	0	0	0	0	0	1	0	0	0	Position_04									Bad. Needs etomo?
12-054	AD	1	HT3B	Position_05	1	1-12,57-61	39291.1	1	0	0	5	0	1	-	inplane and axial	8-14 nm	1		1	0	0	1	0		0	0	0	0	0	0	0	0	0	0	Position_05									Bad. Needs etomo?
12-054	AD	1	HT3B	Position_06	1	1-4,39-61	33490.4	1	0	0	5	0	1	-	axial and inplane	8-16 nm and 7	-	Abeta? (T1b)	1	0	0	0	0		0	0	0	0	0	0	0	0	0	0	Position_06									Bad. Needs etomo?
12-054	AD	1	HT3B	Position_07	1	1-10,44-61	42710.6	1	0	0	6.4	0	1	-	axial	8-20 nm	3	Tau	1	0	0	0	0		0	0	0	0	0	0	0	0	0	0	Position_07									Okay, needs etomo
12-054	AD	1	HT3B	Position_08	1	1-10,49-61	32393.5	0	1	1	9.3	0	1	-	inplane	5-16 nm	-		1	0	0	1	0		0	0	0	1	0	0	0	0	0	0	Position_08									Okay, needs etomo
12-054	AD	1	HT3B	Position_09	1	1-4	60569.8	0	13	16	15	1	0	-	-	-	-		1	1?	0	0	0		1	-	0	0	1	0	-	0	0	0	Position_09									Okay, needs etomo
12-054	AD	1	HT3B	Position_10	1	1-3,54-61	41414	0	16	13.4	15.8	0 (near)	1	-	axial	10-20 nm	2	Abeta? (T1b)	1	0	0	0	0		0	0	0	1	0	0	0	1?	0	0	Position_10									Okay. Has some non-Abeta amyloid (tau tmem106b)
12-054	AD	1	HT3B	Position_11	1	1-4,60-61	48740.1	0	25	24.9	27	0	1	-	axial and inplane	7-12 nm and 4-8 nm	1	Abeta	1	0	0	0	0		0	-	0	0	1	1	-	0	0	0	Position_11							1		Good.
12-054	AD	1	HT3B	Position_12	0	0	51198.2	0	25	24.2	25.3	0	1	0	axial	12-14 nm	2	Abeta? (T1b)	1	0	0	1	1	1	0	0	0	0	0	0	0	0	0	0	Position_12					1	1			Good (electron dense deposit within axonal compartment, thick extracellular amyloid)
12-054	AD	1	HT3B	Position_13	1	1,57-61	45372.8	0	1	0.7	17.7	0	0	-	-	-	-		1	1?	0	0	0		1?	0	1?	1	0	0	0	0	?	0	Position_13									Okay
12-054	AD	1	HT3B	Position_14	1	46-61	49861.8	0	4	3.3	4.7	0	0	-	-	-	-		1	1	0	0	0		0	0	0	0	0	0	1	0	0	0	Position_14			1	1	1				Okay
12-054	AD	1	HT3B	Position_15	1	1-4,55-61	43231.4	0	4	3.7	2	0	0	-	-	-	-		1	1	0	0	0		0	-	0	0	0	?	1	0	0	0	Position_15			1	1	1				Okay
12-054	AD	1	HT3B	Position_16	1	1-4,59-61	58409.9	0	1	0.8	2.1	0	1(?)	-	axial	6-12 nm	2	Unassigned	1	0	0	0	0		0	-	0	0	0	0	1	0	0	0	Position_16					1				Okay. Has some non-Abeta amyloid (tau tmem106b)
12-054	AD	1	HT3B	Position_17	1	1-13	48072.3	1	0	0	4	0	1(?)	-	inplane and axial	8-12 nm and 6-12 nm	2	Abeta? (mixed: 1/1b)	1	1	0	0	0		0	0	0	1	0	0	1	0	0	0	Position_17									Bad. Has some non-Abeta amyloid (tau tmem106b)
12-054	AD	1	HT3B	Position_18	1	57-61	45179.8	1	0	0	10.6	0	1(?)	-	inplane and axial	8-14 nm	2	Abeta? (T1b)	1	0	0	0	0		0	0	0	0	0	0	0	0	0	0	Position_18									Bad
12-054	AD	1	HT3B	Position_19	1	1-2,38-61	32757.7	1	0	0	8.6	0	1	-	inplane	5-8 nm	1		1	0	0	0	0		0	0	0	0	0	0	0	0	0	0	Position_19									Bad
12-054	AD	1	HT3B	Position_20	1	1-2,56-61	48630.2	0	9	9.7	15	0	0	-	-	-	-		1	0	0	1?	0		0	0	0	0	0	0	0	0	0	0	Position_20									Okay
12-054	AD	1	HT3B	Position_21	1	1-2,46-61	48630.9	0	9	11.6	17	0	1(?)	1	axial	8-12 nm	2	Abeta? (1/1b)	1	1	0	1	1		0	0	0	0	0	0	1	0	0	0	Position_21									Okay. Has some non-Abeta amyloid (tau tmem106b)
12-054	AD	2	HT5B	Position_0200	1	32	52077.2	1	0	0	13	0	1	-	inplane and axial	~5 nm	-	Tau	1	0	0	0	0		0	0	0	0	0	0	0	0	0	0	Position_0200									MEMBRANE ENCAPSULATED thin AMYLOID
12-054	AD	2	HT5B	Position_0250	1	1-10,46-61	34944.2	1	0	0	13	0	1	-	inplane	~12 nm	-		1	0	0	1	1	0	0	0	0	0	0	0	0	0	0	0	Position_0250									myrline, possible fuzzy amyloid, more recon
12-054	AD	2	HT5B	Position_0270	0	0	56890.8	1	0	0	17	0	1	-	inplane	~8 nm	-		1	0	0	0	0		0	0	0	0	0	0	0	0	0	0	Position_0270									amyloid and myelin
12-054	AD	2	HT5B	Position_0272	0	0	61772.2	0	2	1.5	14	0	0	-	-	-	-		1	0	0	1	1	0	0	0	0	0	0	0	0	0	0	0	Position_0272									no obvs amyloid
12-054	AD	2	HT5B	Position_0280	0	0	58345.5	1	0	0	20	0	1	0	axial	16 nm	3	Tau	1	1	1	1	1	0	1?	1	0	0	0	1?	0	0	0	0	Position_0280									beautiful extracellular z amyloid- possibly tau or tmem?
12-054	AD	2	HT5B	Position_0290	0	0	60811.8	0	1	1	21	1	0	-	-	-	-		1	0	0	0	0		1	0	0	0	0	1?	0	0	0	0	Position_0290									strange droplets no obvs amyloid
12-054	AD	2	HT5B	Position_0292	0	0	49983.9	0	9	6	21	0	0	-	-	-	-		1	1	1	1	?		0	0	0	0	0	0	0	0	0	0	Position_0292									put damage mito and vacuoles no amyloid
12-054	AD	2	HT5B	Position_0300	1	61	49386.7	0	9	3	10.5	0	0	-	-	-	-		1	1	1	0	0		0	0	0	0	0	0	1	1	0	0	Position_0300									damaged mitos, possible intracellular amyloid thats very thin
12-054	AD	2	HT5B	Position_0310	1	58-61	55479.1	0	9	6	12	0	0	-	-	-	-		1	0	0	0	0		1	0	0	1	0	0	0	0	0	0	Position_0310									multi lamellar body ~(EC) no amyloid, possible exosomes?
12-054	AD	2	HT5B	Position_0312	0	0	57257.4	0	1	1	15	0	0	-	-	-	-		1	1	1	0	0		0	0	0	1	0	0	1	0	0	0	Position_0312									no amyloid, mitochon
12-054	AD	2	HT5B	Position_0320	0	0	54699.6	1	0	0	10.5	0	1	-	axial	16 nm	3	Tau	1	0	0	1	0		0	0	0	1	0	0	0	0	0	0	Position_0320									partially membrane envleoped thick amyloid, multilamellar thing?
12-054	AD	2	HT5B	Position_0330	1	1-5,58-61	56617.2	0	6	4	9.6	0	0	-	-	-	-		1	0	0	1	1		0	-	0	1	0	0	-	0	0	0	Position_0330									myeline no amyloid
12-054	AD	2	HT5B	Position_0340	1	1-5,32	65651.2	1	0	0	4	0	0	-	-	-	-		1	1	1	1	1	1	0	0	0	?	0	0	0	0	0	0	Position_0340									poss damaged mitos, myelin
12-054	AD	2	HT5B	Position_0360	1	60-61	49531.3	1	0	0	7	0	0	-	-	-	-		1	0	0	0	0		0	0	0	0	0	0	0	0	0	0	Position_0360									no amyloid
12-054	AD	2	HT5B	Position_0370	1	1-6,55-61	52228.2	1	0	0	11	0	1	-	axial	16 nm	4	Straight, but not tau-PHF or SF	1	0	0	0	0		0	0	1?	0	0	0	0	0	0	0	Position_0370									z amyloid, needs better recon
12-054	AD	2	HT5B	Position_0380	0	0	50145.1	0	9	8	20	0	1	-	inplane	5 nm	-		1	0	0	0	0		0	0	0	0	0	0	0	0	0	0	Position_0380									nice amyloid
12-054	AD	2	HT5B	Position_0390	1	1-5,44-61	55242.8	0	9	9	21.6	0	1	1	axial	8-12 nm	3	Tau	1	0	0	1	1	1	0	0	0	0	0	0	0	0	0	0	Position_0390									intracelluar z amyloid inside myelin, needs better recon
12-054	AD	2	HT5B	Position_0392	1	1-8,51-62	62615.8	0	9	8	21	0	1	1	axial	16 nm	3	Tau	1	1	0	0	0		0	0	0	0	0	0	0	0	0	0	Position_0392									amyloid, needs better recon
12-054	AD	2	HT5B	Position_0400	1	1-16,56-61	46618.7	0	5	5	16	0	1	-	inplane	6-9 nm	-		1	0	0	1	1	1	0	0	0	1	0	0	0	0	0	0	Position_0400									amyloi on ncarbon , myelin
12-054	AD	2	HT5B	Position_0410	0	0	49062	0	5	3.6	9.3	0	0	-	-	-	-		1	0	0	0	0		0	0	1?	1	0	0	0	0	0	0	Position_0410									no amloid, crap on surface
12-054	AD	2	HT5B	Position_0420	1	51-61	54120.2	1	0	0	4.8	0	1	-	inplane	10-14 nm	-		1	0	0	0	0		0	-	?	0	0	0	-	0	0	0	Position_0420									fuzzy amyloid in plane
12-054	AD	2	HT5B	Position_0422	0	0	57418.9	0	1	1	3	0	0	-	-	-	-		1	0	0	1	1	1	0	0	0	0	0	0	0	0	0	0	Position_0422									myelin no amyloid
12-054	AD	2	HT5B	Position_0430	1	1-6	62474.8	0	2	0	4	0	0	-	-	-	-		1	0	0	1	1	0	0	0	0	0	0	0	0	0	0	0	Position_0430									myelin- thicc
12-054	AD	2	HT5B	Position_0432	0	0	60135.2	0	5	2.3	4	0	0	-	-	-	-		1	0	0	1	1	0	0	0	0	0	0	0	0	0	0	0	Position_0432									myelin also chunky, no amyloid
12-054	AD	2	HT5B	Position_0433	0	0	61623.2	0	1	1	2	0	0	-	-	-	-		1	0	0	1	1	1	0	0	0	0	0	0	0	0	0	0	Position_0433									myelin no amyloid
12-092	Cereb. Infarct.	-	CONTROL	Position_0020	1	1-10,58-61	37292.1												1	1	1	1	-	1	0	?	0	0	0	0	1	0	0	0	Position_0020			1						mito, myelin, dense non amyloid thing inside myelin
12-092	Cereb. Infarct.	-	CONTROL	Position_0022	1	1-7	43650.1												1	1	0	?	0		0		0	1	0	0	1	0	0	0	Position_0022									myelin or mlb
12-092	Cereb. Infarct.	-	CONTROL	Position_0023	1	1-8	39784.1												1	1?	0	1	1	0	0	-	0	0	0	0	-	0	0	0	Position_0023									chunky myelin
12-092	Cereb. Infarct.	-	CONTROL	Position_0024	1	1-10	50788.6												1	1	0	1?	1?	0	0	0	0	1	0	0	0	0	0	0	Position_0024			1						mitochondria
12-092	Cereb. Infarct.	-	CONTROL	Position_0025	1	1-10	52325.3												1	1	0	1?	?	0	0	0	0	1?	0	0	1	0	0	0	Position_0025									myelin or mlb,
12-092	Cereb. Infarct.	-	CONTROL	Position_0030	0	0	55986.2												1	1	0	1	?	0	0	-	0	1	0	0	1	0	0	0	Position_0030									mylein, poss mlb
12-092	Cereb. Infarct.	-	CONTROL	Position_0032	1	1-2,54-61	55551.6												0	0	0	1	1	0	0	0	0	0	0	0	0	0	0	0	Position_0032									myelin, quite empty
12-092	Cereb. Infarct.	-	CONTROL	Position_0033	1	1-2	44627.8												1	1	0	1	0	0	0	0	0	0	0	0	0	0	0	0	Position_0033			1						mitochondria
12-092	Cereb. Infarct.	-	CONTROL	Position_0050	1	1-18,57-61	52887												1	1	0	1	?	0	0	0	0	1	0	0	0	0	0	0	Position_0050			1						mitochondrion, myelin
12-092	Cereb. Infarct.	-	CONTROL	Position_0052	1	1-20,53-61	42299.2												1	0	0	0	0	0	0	0	0	0	0	0	1	0	0	0	Position_0052
12-092	Cereb. Infarct.	-	CONTROL	Position_0053	1	1-17,58-61	55905.5												1	1	0	0	0		0	0	0	0	0	0	1	0	0	0	Position_0053									possible mitochonria?
12-092	Cereb. Infarct.	-	CONTROL	Position_0060	0	0	51942.2												1	0	0	1	0	0	0	0	0	0	0	0	1	1?	0	0	Position_0060									myelin
12-092	Cereb. Infarct.	-	CONTROL	Position_0062	0	0	49047.7												1	1	0	0	0	0	0	0	0	1	0	0	0	0	0	0	Position_0062			1						mitochondrion, myelin
12-092	Cereb. Infarct.	-	CONTROL	Position_0070	1	1-13	42998.4												1	1	0	0	0	0	0	-	0	1	0	0	-	0	0	0	Position_0070			1?						poss mitiochondrion, mlb
12-092	Cereb. Infarct.	-	CONTROL	Position_0072	1	1-13	44784.3												1	0	0	1	1	1	0	0	0	0	0	0	0	1	0	0	Position_0072									myelin
12-092	Cereb. Infarct.	-	CONTROL	Position_0080	0	0	50187.4												1	0	0	1	1	1	0	-	0	0	0	0	1	0	0	0	Position_0080									myelin
12-092	Cereb. Infarct.	-	CONTROL	Position_0082	1	1	56197.6												1	0	0	0	0	0	0	0	0	0	0	0	1	0	0	0	Position_0082
12-092	Cereb. Infarct.	-	CONTROL	Position_0083	1	1-3,46-61	54474.8												1	1	0	1	1	0	0	0	0	0	0	0	0	0	0	0	Position_0083			1			1			myelin, mitochondria
12-092	Cereb. Infarct.	-	CONTROL	Position_0084	1	1-3,46-61	55362.8												1	1	0	0	0	0	0	0	0	0	0	0	1	0	0	0	Position_0084									poss mito
12-092	Cereb. Infarct.	-	CONTROL	Position_0100	1	1-9	47760.3												1	1	0	0	0	0	0	0	0	0	0	0	1	1	0	0	Position_0100									poss intracellular filaments but they are dotty so not quite filaments?
12-092	Cereb. Infarct.	-	CONTROL	Position_0102	1	1-5	52303.6												1	1	0	1	1	1	0	0	0	0	0	0	0	0	0	0	Position_0102			1			1			dense non-filamentous thing inside myelin sheath, mitochondria
12-092	Cereb. Infarct.	-	CONTROL	Position_0110	0	0	50098.6												1	0	0	1	1	0	0	-	0	0	0	0	-	0	0	0	Position_0110									myelin
12-092	Cereb. Infarct.	-	CONTROL	Position_0112	0	0	59302.7												1	0	0	1	1	0	0	0	0	0	0	0	1	1	0	0	Position_0112
12-092	Cereb. Infarct.	-	CONTROL	Position_0120	1	59-61	51697.6												1	1	0	0	0	0	0	0	0	0	0	0	1	0	0	0	Position_0120
12-092	Cereb. Infarct.	-	CONTROL	Position_0122	1	57-61	47075.3												1	1	0	0	0	0	0	0	0	0	0	0	0	0	0	0	Position_0122
12-092	Cereb. Infarct.	-	CONTROL	Position_0123	1	61	45314.2												1	1	0	0	0	0	0	0	0	0	0	0	-	0	0	0	Position_0123
12-092	Cereb. Infarct.	-	CONTROL	Position_0124	1	61	48546.3												1	1	0	1	0	1	0	0	0	1	0	0	-	0	0	0	Position_0124
12-092	Cereb. Infarct.	-	CONTROL	Position_0130	1	1-6,61	47000.3												1	0	0	1	0	0	0	0	0	0	0	0	0	0	0	0	Position_0130
12-092	Cereb. Infarct.	-	CONTROL	Position_0132	1	1-8,48-61	40825.6												1	0	0	0	0	0	0	0	0	1	0	0	1	0	0	0	Position_0132
12-092	Cereb. Infarct.	-	CONTROL	Position_0133	1	1-6	64339.2												1	0	0	1	0	0	0	0	0	0	0	0	0	0	0	0	Position_0133
12-092	Cereb. Infarct.	-	CONTROL	Position_0134	1	1-14	38854.9												1	1	0	1	0	0	0	0	0	0	0	0	0	0	0	0	Position_0134
12-092	Cereb. Infarct.	-	CONTROL	Position_0140	0	0	43622.6												1	0	0	1	0	0	0	0	0	0	0	0	1	0	0	0	Position_0140
12-092	Cereb. Infarct.	-	CONTROL	Position_0142	0	0	46485.2												1	1	0	1	0	0	0	0	0	1	0	0	0	0	0	0	Position_0142
12-092	Cereb. Infarct.	-	CONTROL	Position_0143	1	1	49310.2												1	0	0	1	0	0	0	0	0	1	0	0	1	0	0	0	Position_0143
12-092	Cereb. Infarct.	-	CONTROL	Position_0144	0	0	54649.2												1	1	0	1	1	0	0	-	0	1	0	0	-	0	0	0	Position_0144
12-092	Cereb. Infarct.	-	CONTROL	Position_0145	1	1	49093												1	1	0	1	1	1	0	0	0	0	0	0	0	0	0	0	Position_0145
12-092	Cereb. Infarct.	-	CONTROL	Position_0150	0	0	55924.9												1	0	0	1	0	0	0	0	0	0	0	0	1	0	0	0	Position_0150
12-092	Cereb. Infarct.	-	CONTROL	Position_0152	0	0	59667.3												1	1	0	1	0	0	0	0	0	0	0	0	1	0	0	0	Position_0152
12-092	Cereb. Infarct.	-	CONTROL	Position_0153	1	57-61	46595.2												1	1	0	0	0	0	0	0	0	0	0	0	1	0	0	0	Position_0153
12-092	Cereb. Infarct.	-	CONTROL	Position_0154	1	58-61	43021.2												1	0	0	0	0	0	0	0	0	1	0	0	1	1	0	0	Position_0154
12-092	Cereb. Infarct.	-	CONTROL	Position_0160	1	54-61	46415.8												1	1	0	0	0	0	0	0	0	1	0	0	1	0	0	0	Position_0160
12-092	Cereb. Infarct.	-	CONTROL	Position_0162	1	54-61	52148.2												1	1	0	1	0	0	0	0	0	0	1	0	1	0	0	0	Position_0162
12-092	Cereb. Infarct.	-	CONTROL	Position_0163	1	53-61	53383.7												1	1	0	0	0	0	0	-	0	0	0	0	-	0	0	0	Position_0163
12-092	Cereb. Infarct.	-	CONTROL	Position_0164	1	53-61	59792.4												1	0	0	1	1	1?	0	0	0	0	0	0	0	0	0	0	Position_0164
12-092	Cereb. Infarct.	-	CONTROL	Position_0170	1	46-61	57743.1												1	1	0	1	0	0	0	0	0	0	0	0	1	0	0	0	Position_0170
12-092	Cereb. Infarct.	-	CONTROL	Position_0172	1	1-4,41-61	35852.3												1	1	0	1	0	0	0	0	0	0	0	0	1	0	0	0	Position_0172
12-092	Cereb. Infarct.	-	CONTROL	Position_0173	1	46-61	46608.1												1	1	0	1	1	0	0	0	0	0	0	0	0	0	0	0	Position_0173
12-092	Cereb. Infarct.	-	CONTROL	Position_0174	1	46-61	48511.2												1	0	0	0	0	0	0	-	0	0	0	0	-	0	0	0	Position_0174
12-092	Cereb. Infarct.	-	CONTROL	Position_0175	1	46-61	51894.7												1	0	0	1	1	0	0	-	0	0	0	0	1	0	0	0	Position_0175
12-092	Cereb. Infarct.	-	CONTROL	Position_0176	1	40-61	44153.9												1	0	0	1	0	0	0	0	0	0	0	0	0	0	0	0	Position_0176
12-092	Cereb. Infarct.	-	CONTROL	Position_0180	0	0	56851.2												1	1	0	1	1	0	0	0	0	0	0	0	1	0	0	0	Position_0180
12-092	Cereb. Infarct.	-	CONTROL	Position_0182	1	60-61	60896.8												1	1	0	1	1	1	0	-	0	1	0	0	1	0	0	0	Position_0182
12-092	Cereb. Infarct.	-	CONTROL	Position_0183	0	0	48530.5												1	1	0	1	1	0	0	-	0	1	0	0	1	1	0	0	Position_0183
12-092	Cereb. Infarct.	-	CONTROL	Position_0184	1	58-61	44319.5												1	1	0	1	1	1	0	0	0	0	0	0	0	0	0	0	Position_0184
12-092	Cereb. Infarct.	-	CONTROL	Position_0185	1	61	51405.5												1	0	0	0	0	0	0	0	0	0	0	0	0	0	0	0	Position_0185
12-092	Cereb. Infarct.	-	CONTROL	Position_0186	0	0	54705.6												1	1	0	0	0	0	0	0	0	1	0	0	1	0	0	0	Position_0186
12-092	Cereb. Infarct.	-	CONTROL	Position_0210	1	1-4,55-61	43773.6												1	1	0	0	0	0	0	0	0	1	0	0	1	0	0	0	Position_0210
12-092	Cereb. Infarct.	-	CONTROL	Position_0212	1	1-4,55-61	48466.7												1	1	0	0	0	0	0	0	0	0	0	0	1	0	0	0	Position_0212
12-092	Cereb. Infarct.	-	CONTROL	Position_0213	1	1-5,54-61	24365.3												1	1	0	1	0	0	0	0	0	0	0	0	0	0	0	0	Position_0213
12-092	Cereb. Infarct.	-	CONTROL	Position_0220	1	1-7,54-61	37514.2												1	1	0	1	1	0	0	0	0	0	0	0	1	0	0	0	Position_0220
12-092	Cereb. Infarct.	-	CONTROL	Position_0222	1	1-4,57-61	39815.3												1	0	0	1	0	0	0	0	0	0	0	0	1	0	0	0	Position_0222
12-092	Cereb. Infarct.	-	CONTROL	Position_0230	1	43-61	48720.8												1	1	0	0	0	0	0	0	0	0	0	0	1	0	0	0	Position_0230
12-092	Cereb. Infarct.	-	CONTROL	Position_0232	1	52-61	48076.2												1	1	0	0	0	0	0	0	0	0	0	0	1	0	0	0	Position_0232
12-092	Cereb. Infarct.	-	CONTROL	Position_0240	0	1-14,55-61	52434.3												1	1	0	1	0	0	0	0	0	0	0	0	1	0	0	0	Position_0240
				Total beta-amyloid plaque CS tomograms:	42
				Total MX04	11
				MX04/amyloid	10
				Total Non-MX04	31
				Non-MX04 amyloid	15
				Total tau tangle CS tomograms	25
				Total MX04	9
				MX04/amyloid	8
				Total Non-MX04	16
				Non-MX04 amyloid	4
				Total control tomograms	64
				Total MX04	0
				MX04/amyloid	0
				Total Non-MX04	64
				Non-MX04 amyloid	0

## Sheet: rough fibril widths copy
copy of fibril widths
position	plaque	position	tangle	position	liftout
			Thickness		Thickness				Picking method						Resolution estimation (FSC 0.5)
	Thickness	Position_0200	~5 nm	Position_0012				amyloid-beta tomograms	StalkInit		AddModPts	Estimated resolution		Original tomogram position	addModPts	StalkInit	Directories
Position_01		Position_0250	~12 nm	Position_0030	7-11nm			HT3B_positon06	25		137			HT3B_position0011_wider		64
Position_05		Position_0270	~8 nm	Position_0033	7-11nm			HT3B_positon10	25		308			HT3B_position0014		180
Position_06	8-20 nm and 6-8 nm	Position_0272		Position_0034	5-7nm			HT3B_positon11	42		287			HT3B_position0011_protofilament		85
Position_07		Position_0280	16 nm	Position_0040	8-20nm			HT3B_positon12	17		168			100 particle featureless smooth tube
Position_08	4-11 nm	Position_0290		Position_0042	7-15nm			HT3A_positon14	42		432
Position_09	5-6 nm	Position_0292		Position_0043
Position_10	5-8 nm	Position_0300		Position_0052	8-12nm
Position_11	4-7 nm	Position_0310		Position_0060
Position_12		Position_0312		Position_0062
Position_13	4-8 nm	Position_0320	16 nm	Position_0070
Position_14	5 nm and 6-13 nm	Position_0330	6-13 nm	Position_0080
Position_15		Position_0340		Position_0082	8-14nm
Position_16		Position_0360
Position_17		Position_0370	16 nm
Position_18		Position_0380	5 nm
Position_19		Position_0390	8-12 nm
Position_20		Position_0392	16 nm
Position_21	4-9 and 6-11 nm	Position_0400	6-9 nm
Position_22		Position_0410
Position_23		Position_0420	10-14 nm
Position_24		Position_0422
Position_25	6-16 nm	Position_0430
Position_02	7-11nm	Position_0432
Position_03	11-16 nm	Position_0433
Position_04
Position_05	8-14 nm
Position_06	8-16 nm and 7
Position_07	8-20 nm
Position_08	5-16 nm
Position_09
Position_10	10-20 nm
Position_11	7-12 nm and 4-8 nm
Position_12	12-14 nm
Position_13
Position_14
Position_15
Position_16	6-12 nm
Position_17	8-12 nm and 6-12 nm
Position_18	8-14 nm
Position_19	5-8 nm
Position_20
Position_21	8-12 nm

## Sheet: Extended data table 5 tau
Extended Data Table 5. Parameters for cryoET data collection and subtomogram averaging of tau filaments.
			Inital particles picked		Filaments included in final STA		Resolution estimation (Å)		Helical twist (°/nm)	Tilt series colleciton parameters
Original tomogram position	Filament type	Filament ID	StalkInit	AddModPts	StalkInit (bin4)	AddModPts (bin1)	StalkInit (bin4)	addModPts (bin1)		Tilt scheme	Tilt increment (°)	Excluded views	Total dose (e/Å2)	Frames	Estimated defocus (Å)	Pixel size
HT3B_position0070	PHF	CS1	75	803	40	803	153	14.7	0.688681	Dose symmetric	2	1-4,58-61	114	8	42711	2.376
HT5B_position0280		CS3	121	1168	121	950	90	12.9	0.889064	Dose symmetric	2	1-4,58-61	114	8	58346	2.376
HT5B_position0320		CS4	58	657	58	641	130	18.3	0.976199	Dose symmetric	2	1-3, 56-61	114	8	54700	2.376
HT5B_position0370		CS5	257	2548	100	2534	137	17	0.736749	Dose symmetric	2	1-4,58-61	114	8	52228	2.376
HT5B_position0392		CS7	50	494	30	494	157	15.9	0.696692	Dose symmetric	2	1-10,37-50	114	8	62616	2.376
HT_LO_position0040		LL1	68	1202	68	900	94	15.4	0.904065	Dose symmetric	2	1 to 13	103	8	39406	2.4
HT5B_position0390		CS6	63	654	63	652	127	16.9	0.303146	Dose symmetric	2	1-14,37-50	114	8	55243	2.376
HT5B_position0200	Flat-straight filaments	CS2	70	732	70	722	152	18	0.282574	Dose symmetric	2	1-4,32,58-61	114	8	52077	2.376
HT_LO_position0042	CTE-like	LL2	62	1261	62	1258	94	13.4	0.821156	Dose symmetric	2	1-10,55-61	103	8	56956	2.4

## Sheet: Extended data table 6 abeta
Extended Data Table 6. Parameters for cryoET data collection and subtomogram averaging of Aβ fibrils.
Original tomogram position	Fibril type	Fibril width range (nm)	Fibrils ID	Fibrils included in final STA	Resolution estimation (Å)	Tilt series colleciton parameters
				StalkInit (bin4)	StalkInit (bin4)	Tilt scheme	Tilt increment (°)	Excluded views	Total dose (e/Å2)	Frames	Estimated defocus (μm)	Pixel size (Å)
HT3B_position_0011	Type I	3-9	All widths	100	148	DS	2	1-7,56-61	120	8	48740.1	2.4
HT3B_position_0011	Type II	4-9	Thick	42	64	DS	2	1-7,56-61	120	8	48740.1	2.4
HT3B_position_0011	Type I/II protofilament	3-5	Thin	20	85	DS	2	1-7,56-61	120	8	48740.1	2.4
HT3A_position_0014	Type 1b	6-12	Thicker	42	180	DS	2	52-61	118	8	49089.3	2.4

## Sheet: Extended Data Table 1 plaque
Extended Data Table 1. Statistics and constituents of in-tissue tomomgrams from a MX04-labelled plaque and surrounding areas.
A, Patient ID. B, tomography dataset number. C,tomogram number. D, views excluded from reconstruction. E, estimated average defocus of tomographic tilt series.
F-H, cryoCLEM: cCLEM MX04 signal present (1) or absent (0), distance from nearest MX04 signal (μm), Distance from the top/bottom edge of the tissue (μm)
I-K, amyloid constituents of tomographic volumes: fibrils present (1) or not (0), fibrils located intracellularly (1) extracellularly (0) or cannot determine intracellular or extracellular location of fibrils/fibrils not present (-), fibrils orientation, and fibrils thickness (nm).
L-W, intracellular and extracellular non-amyloid constituents of tomographic volumes : Membrane bound compartments, Mitochondria, F1FoATPase, Myelin, Myelinated axon, Open membrane sheet, Extracellular vesicles, C-shaped vesicles, Multilamella bodies, Lipid droplets, Extracellular droplets (cuboids), Vesicles, Actin. If present (1) or not (0). See methods section for criteria for identifying cons…
		cryoET			cryoCLEM					Amyloid				Non-amyloid constituents
Patient ID	Tomography dataset	Tomogram number	Views Excluded	Estimated Defocus (Å)	cCLEM Mx04	Distance from MX04 (μm)	Distance from tissue Edge (μm)	Fibrils	Intracellular	orientation	Subcellular compartments	Mitochondria	F1FoATPase	Myelinated axon	Open Membrane Sheets	Extracellular Vesicles	C-shaped vesicles	Multilamella bodies	Lipid droplets	Extracellular droplets (cuboidal)	Vesicles	Actin
12-054	HT3A	Position_01	0	52702.4	0	8	12	0			1	1	0	0	1	1	0	1	0	0	1	0
12-054	HT3A	Position_05	0	43224.9	0	1	2.1	0			1	0	0	0	0	0	0	0	0	0	0	0
12-054	HT3A	Position_06	0	51575.6	1	0	3	1	-	axial and inplane	1	0	0	0	0	0	0	0	0	0	0	0
12-054	HT3A	Position_07	0	42757.2	0	2	4	0			1	0	0	0	0	0	0	0	0	0	0	0
12-054	HT3A	Position_08	0	57293.4	0	0.9	4.9	1	-	axial	1	0	0	0	0	0	0	1	0	0	1	0
12-054	HT3A	Position_09	0	56796.6	1	0	1.8	1	-	inplane	1	0	0	0	1	0	0	0	0	0	0	0
12-054	HT3A	Position_10	0	57989.6	1	0	3.4	1	-	inplane	1	0	0	0	1	1	1	0	0	0	1	0
12-054	HT3A	Position_11	0	55176.3	0	0.7	3.7	1	-	inplane and axial	1	0	0	0	0	0	0	0	0	0	0	0
12-054	HT3A	Position_12	0	60412.8	0	0.6	0.5	0			1	0	0	0	0	0	0	0	0	0	0	0
12-054	HT3A	Position_13	57-61	47727.7	1	0	1	1	-	axial and inplane	1	0	0	0	0	0	0	0	0	0	0	0
12-054	HT3A	Position_14	0	49089.3	0	0.5	5	1	-	inplane and axial	1	0	0	0	0	1	0	0	1	1	1	0
12-054	HT3A	Position_15	4	51151.9	0	9.9	12	0			1	1	0	1	0	0	0	0	0	0	0	0
12-054	HT3A	Position_16	0	47319.6	0	10.6	3.2	0			1	1	0	1	1	0	0	0	0	0	0	0
12-054	HT3A	Position_17	1-12,26,52-61	56646.3	0	0.7	1.5	0			1	0	0	0	0	0	0	0	0	0	0	0
12-054	HT3A	Position_18	1-18	57162.8	0	1	2	0			1	0	0	0	0	0	0	0	0	0	0	0
12-054	HT3A	Position_19	10,42-47,55	54784.8	0	12	13	0			1	1	0	0	0	0	0	0	0	0	0	0
12-054	HT3A	Position_20	0	62949.3	0	8	11	0			1	0	0	0	0	1	0	0	0	0	1	0
12-054	HT3A	Position_21	0	54930.2	0	7	10	1	0	inplane and axial	1	0	0	1	0	0	1	0	0	0	0	0
12-054	HT3A	Position_22	0	50781.5	0	9	1.1	0			1	0	0	1	0	0	0	0	0	0	0	0
12-054	HT3A	Position_23	60-61	48358.4	0	3.2	2.3	0			1	1	0	0	1	0	0	0	0	0	0	0
12-054	HT3A	Position_24	1-8,59	43667.2	0	6	2.8	0			1	0	0	0	1	0	0	0	0	0	0	0
12-054	HT3A	Position_25	1-20,50-61	43085.8	1	0	1	1	-	inplane and axial	1	0	0	0	0	0	0	0	0	0	1	0
12-054	HT3B	Position_02	1-7,54-61	50874.8	0	3	10	1	-	axial	1	0	0	0	0	0	0	1	0	0	0	0
12-054	HT3B	Position_03	1-8,59-61	36890.7	0	4	12.5	1	-	axial	1	0	0	0	1	0	1	0	0	0	0	0
12-054	HT3B	Position_04	1-5,51-61	43755.1	0	0	7	0			1	0	0	0	0	0	0	0	0	0	1	0
12-054	HT3B	Position_05	1-12,57-61	39291.1	1	0	5	1	-	inplane and axial	1	0	0	0	0	0	0	0	0	0	0	0
12-054	HT3B	Position_06	1-4,39-61	33490.4	1	0	5	1	-	axial and inplane	1	0	0	0	0	0	0	0	0	0	0	0
12-054	HT3B	Position_07	1-10,44-61	42710.6	1	0	6.4	1	-	axial	1	0	0	0	0	0	0	0	0	0	0	0
12-054	HT3B	Position_08	1-10,49-61	32393.5	0	1	9.3	1	-	inplane	1	0	0	0	0	0	0	1	0	0	0	0
12-054	HT3B	Position_09	1-4	60569.8	0	16	15	0			1	1	0	0	1	0	0	0	1	0	1	0
12-054	HT3B	Position_10	1-3,54-61	41414	0	13.4	15.8	1	-	axial	1	0	0	0	0	0	0	1	0	0	0	1
12-054	HT3B	Position_11	1-4,60-61	48740.1	0	24.9	27	1	-	axial and inplane	1	0	0	0	0	1	0	0	1	1	1	0
12-054	HT3B	Position_12	0	51198.2	0	24.2	25.3	1	0	axial	1	0	0	1	0	0	0	0	0	0	0	0
12-054	HT3B	Position_13	1,57-61	45372.8	0	0.7	17.7	0			1	1	0	0	1	0	1	1	0	0	0	0
12-054	HT3B	Position_14	46-61	49861.8	0	3.3	4.7	0			1	1	0	0	0	0	0	0	0	0	1	0
12-054	HT3B	Position_15	1-4,55-61	43231.4	0	3.7	2	0			1	1	0	0	0	1	0	0	0	0	1	0
12-054	HT3B	Position_16	1-4,59-61	58409.9	0	0.8	2.1	1	-	axial	1	0	0	0	0	1	0	0	0	0	1	0
12-054	HT3B	Position_17	1-13	48072.3	1	0	4	1	-	inplane and axial	1	1	0	0	0	0	0	1	0	0	1	0
12-054	HT3B	Position_18	57-61	45179.8	1	0	10.6	1	-	inplane and axial	1	0	0	0	0	0	0	0	0	0	0	0
12-054	HT3B	Position_19	1-2,38-61	32757.7	1	0	8.6	1	-	inplane	1	0	0	0	0	0	0	0	0	0	0	0
12-054	HT3B	Position_20	1-2,56-61	48630.2	0	9.7	15	0			1	0	0	0	1	0	0	0	0	0	1	0
12-054	HT3B	Position_21	1-2,46-61	48630.9	0	11.6	17	1	-	axial	1	1	0	1	0	0	0	0	0	0	1	0

## Sheet: Extended Data Table 2 tau
Extended Data Table 2. Statistics and constituents of in-tissue tomomgrams from MX04-labelled tau pathology and surrounding areas.
A, Patient ID. B, tomography dataset number. C,tomogram number. D, views excluded from reconstruction. E, estimated average defocus of tomographic tilt series.
F-H, cryoCLEM: cCLEM MX04 signal present (1) or absent (0), distance from nearest MX04 signal (μm), Distance from the top/bottom edge of the tissue (μm)
I-K, amyloid constituents of tomographic volumes: fibrils present (1) or not (0), fibrils located intracellularly (1) extracellularly (0) or cannot determine intracellular or extracellular location of fibrils/fibrils not present (-), fibrils orientation, and fibrils thickness (nm).
L-W, intracellular and extracellular non-amyloid constituents of tomographic volumes : Membrane bound compartments, Mitochondria, F1FoATPase, Myelin, Myelinated axon, Open membrane sheet, Extracellular vesicles, C-shaped vesicles, Multilamella bodies, Lipid droplets, Extracellular droplets (cuboids), Vesicles, Actin. If present (1) or not (0). See methods section for criteria for identifying cons…
		cryoET			cryoCLEM					Amyloid
Patient ID	Tomography dataset	Tomogram number	Views EXcluded	Estimated Defocus (Å)	cCLEM Mx04	Distance from MX04 (μm)	Distance from tissue Edge (μm)	Fibrils	Intracellular	orientation	Subcellular compartments	Mitochondria	F1FoATPase	Myelinated axon	Open Membrane Sheets	Extracellular Vesicles	C-shaped vesicles	Multilamella bodies	Lipid droplets	Extracellular droplets (cuboid)	Vesicles	Actin
12-054	HT5B	Position_0200	32	52077.2	1	0	13	1	-	inplane and axial	1	0	0	0	0	0	0	0	0	0	0	0
12-054	HT5B	Position_0250	1-10,46-61	34944.2	1	0	13	1	-	inplane	1	0	0	1	0	0	0	0	0	0	0	0
12-054	HT5B	Position_0270	0	56890.8	1	0	17	1	-	inplane	1	0	0	0	0	0	0	0	0	0	0	0
12-054	HT5B	Position_0272	0	61772.2	0	1.5	14	0			1	0	0	1	0	0	0	0	0	0	0	0
12-054	HT5B	Position_0280	0	58345.5	1	0	20	1	0	axial	1	1	1	1	1	1	0	0	0	0	0	0
12-054	HT5B	Position_0290	0	60811.8	0	1	21	0			1	0	0	0	1	0	0	0	0	0	0	0
12-054	HT5B	Position_0292	0	49983.9	0	6	21	0			1	1	1	1	0	0	0	0	0	0	0	0
12-054	HT5B	Position_0300	61	49386.7	0	3	10.5	0			1	1	1	0	0	0	0	0	0	0	1	0
12-054	HT5B	Position_0310	58-61	55479.1	0	6	12	0			1	0	0	0	1	1	0	1	0	0	1	0
12-054	HT5B	Position_0312	0	57257.4	0	1	15	0			1	1	1	0	0	0	0	1	0	0	1	0
12-054	HT5B	Position_0320	0	54699.6	1	0	10.5	1	-	axial	1	0	0	0	0	0	0	1	0	0	0	0
12-054	HT5B	Position_0330	1-5,58-61	56617.2	0	4	9.6	1	1	inplane and axial	1	0	0	1	0	0	0	0	0	0	1	0
12-054	HT5B	Position_0340	1-5,32	65651.2	1	0	4	0			1	1	1	1	0	0	0	0	0	0	0	0
12-054	HT5B	Position_0360	60-61	49531.3	1	0	7	0			1	0	0	0	0	0	0	0	0	0	0	0
12-054	HT5B	Position_0370	1-12,,55-61	52228.2	1	0	11	1	-	axial	1	0	0	0	0	0	0	0	0	0	1	0
12-054	HT5B	Position_0380	0	50145.1	0	8	20	1	-	inplane	1	0	0	0	0	0	0	0	0	0	0	0
12-054	HT5B	Position_0390	1-5,44-61	55242.8	0	9	21.6	1	1	axial	1	0	0	1	0	0	0	0	0	0	0	0
12-054	HT5B	Position_0392	1-8,51-62	62615.8	0	8	21	1	1	axial	1	1	0	0	0	0	0	0	0	0	0	0
12-054	HT5B	Position_0400	1-16,56-61	46618.7	0	5	16	1	-	inplane	1	0	0	1	0	0	0	1	0	0	0	0
12-054	HT5B	Position_0410	0	49062	0	3.6	9.3	0			1	0	0	0	0	0	1	1	0	0	0	0
12-054	HT5B	Position_0420	51-61	54120.2	1	0	4.8	1	-	inplane	1	0	0	0	0	0	0	0	0	0	1	0
12-054	HT5B	Position_0422	0	57418.9	0	1	3	0			1	0	0	1	0	0	0	0	0	0	0	0
12-054	HT5B	Position_0430	1-6	62474.8	0	0	4	0			1	0	0	1	0	0	0	0	0	0	0	0
12-054	HT5B	Position_0432	0	60135.2	0	2.3	4	0			1	0	0	1	0	0	0	0	0	0	0	0
12-054	HT5B	Position_0433	0	61623.2	0	1	2	0			1	0	0	1	0	0	0	0	0	0	0	0

## Sheet: Extended Data Table 3 control
Extended Data Table 3. Statistics and constituents of in-tissue tomomgrams from MX04-labelled control patient brain.
A, Patient ID. B, tomography dataset number. C,tomogram number. D, views excluded from reconstruction. E, estimated average defocus of tomographic tilt series.
F, fibrils present (1) or fibrils absent (0)
G-R, intracellular and extracellular non-amyloid constituents of tomographic volumes : Membrane bound compartments, Mitochondria, F1FoATPase, Myelin, Myelinated axon, Open membrane sheet, Extracellular vesicles, C-shaped vesicles, Multilamella bodies, Lipid droplets, Extracellular droplets (cuboids), Vesicles, Actin. If present (1) or not (0). See methods section for criteria for identifying cons…
		cryoET			Amyloid				Non-amyloid constituents
Patient ID	Tomography dataset	Tomogram number	Views Excluded	Estimated Defocus (Å)	Fibrils	Subcellular compartments	Mitochondria	F1FoATPase	Myelinated axon	Open Membrane Sheets	Extracellular vesicles	C-shaped vesicles	Multilamella bodies	Lipid droplets	Extracellular droplets (cuboid)	Vesicles	Actin
12-092	CONTROL	Position_0020	1-10,58-61	37292.1	0	1	1	1	0	0	0	0	0	0	0	1	0
12-092	CONTROL	Position_0022	1-7	43650.1	0	1	1	0	1	0	0	0	0	0	0	1	0
12-092	CONTROL	Position_0023	1-8	39784.1	0	1	1	0	1	0	0	0	0	1	0	1	0
12-092	CONTROL	Position_0024	1-10	50788.6	0	1	1	0	1	0	0	0	0	0	0	0	0
12-092	CONTROL	Position_0025	1-10	52325.3	0	1	1	0	1	0	0	0	0	0	0	1	0
12-092	CONTROL	Position_0030	0	55986.2	0	1	1	0	0	0	0	0	1	0	0	1	0
12-092	CONTROL	Position_0032	1-2,54-61	55551.6	0	0	0	0	1	0	0	0	0	0	0	0	0
12-092	CONTROL	Position_0033	1-2	44627.8	0	1	1	0	1	0	0	0	0	0	0	0	0
12-092	CONTROL	Position_0050	1-18,57-61	52887	0	1	1	0	1	0	0	0	0	0	0	0	0
12-092	CONTROL	Position_0052	1-20,53-61	42299.2	0	1	0	0	0	0	0	0	0	0	0	1	1
12-092	CONTROL	Position_0053	1-17,58-61	55905.5	0	1	1	0	0	0	0	0	0	0	0	1	0
12-092	CONTROL	Position_0060	0	51942.2	0	1	0	0	1	0	0	0	0	0	0	1	1
12-092	CONTROL	Position_0062	0	49047.7	0	1	1	0	0	0	0	0	1	0	0	0	0
12-092	CONTROL	Position_0070	1-13	42998.4	0	1	1	0	0	0	0	0	1	0	0	1	1
12-092	CONTROL	Position_0072	1-13	44784.3	0	1	0	0	1	0	0	0	0	0	0	0	1
12-092	CONTROL	Position_0080	0	50187.4	0	1	0	0	1	0	0	0	0	0	0	1	0
12-092	CONTROL	Position_0082	1	56197.6	0	1	0	0	0	0	0	0	0	0	0	1	0
12-092	CONTROL	Position_0083	1-3,46-61	54474.8	0	1	1	0	1	0	0	0	0	0	0	0	0
12-092	CONTROL	Position_0084	1-3,46-61	55362.8	0	1	1	0	0	0	0	0	0	0	0	1	0
12-092	CONTROL	Position_0100	1-9	47760.3	0	1	1	0	0	0	0	0	0	0	0	1	1
12-092	CONTROL	Position_0102	1-5	52303.6	0	1	1	0	1	0	0	0	0	0	0	0	0
12-092	CONTROL	Position_0110	0	50098.6	0	1	0	0	1	0	0	0	0	0	0	1	0
12-092	CONTROL	Position_0112	0	59302.7	0	1	0	0	1	0	0	0	0	0	0	1	1
12-092	CONTROL	Position_0120	59-61	51697.6	0	1	1	0	0	0	0	0	0	0	0	1	0
12-092	CONTROL	Position_0122	57-61	47075.3	0	1	1	0	0	0	0	0	0	0	0	0	0
12-092	CONTROL	Position_0123	61	45314.2	0	1	1	0	0	0	0	0	0	0	0	1	0
12-092	CONTROL	Position_0124	61	48546.3	0	1	1	0	1	0	0	0	0	0	0	1	0
12-092	CONTROL	Position_0130	1-6,61	47000.3	0	1	0	0	1	0	0	0	0	0	0	0	0
12-092	CONTROL	Position_0132	1-8,48-61	40825.6	0	1	0	0	1	0	0	0	0	0	0	1	1
12-092	CONTROL	Position_0133	1-6	64339.2	0	1	0	0	0	0	0	0	0	0	0	0	1
12-092	CONTROL	Position_0134	1-14	38854.9	0	1	1	0	1	0	0	0	0	0	0	0	0
12-092	CONTROL	Position_0140	0	43622.6	0	1	0	0	1	0	0	0	0	0	0	1	0
12-092	CONTROL	Position_0142	0	46485.2	0	1	1	0	1	0	0	0	0	0	0	0	1
12-092	CONTROL	Position_0143	1	49310.2	0	1	0	0	1	0	0	0	0	0	0	1	0
12-092	CONTROL	Position_0144	0	54649.2	0	1	1	0	1	0	0	0	1	0	0	1	1
12-092	CONTROL	Position_0145	1	49093	0	1	1	0	1	0	0	0	0	0	0	0	1
12-092	CONTROL	Position_0150	0	55924.9	0	1	0	0	1	0	0	0	0	0	0	1	1
12-092	CONTROL	Position_0152	0	59667.3	0	1	1	0	1	0	0	0	0	0	0	1	0
12-092	CONTROL	Position_0153	57-61	46595.2	0	1	1	0	0	0	0	0	0	0	0	1	1
12-092	CONTROL	Position_0154	58-61	43021.2	0	1	0	0	0	0	0	0	1	0	0	1	1
12-092	CONTROL	Position_0160	54-61	46415.8	0	1	1	0	1	0	0	0	0	0	0	1	1
12-092	CONTROL	Position_0162	54-61	52148.2	0	1	1	0	1	0	0	0	0	1	0	1	1
12-092	CONTROL	Position_0163	53-61	53383.7	0	1	1	0	0	0	0	0	0	0	0	1	1
12-092	CONTROL	Position_0164	53-61	59792.4	0	1	0	0	1	0	0	0	0	0	0	0	1
12-092	CONTROL	Position_0170	46-61	57743.1	0	1	1	0	1	0	0	0	0	0	0	1	0
12-092	CONTROL	Position_0172	1-4,41-61	35852.3	0	1	1	0	1	0	0	0	0	0	0	1	0
12-092	CONTROL	Position_0173	46-61	46608.1	0	1	1	0	1	0	0	0	0	0	0	0	0
12-092	CONTROL	Position_0174	46-61	48511.2	0	1	0	0	0	0	0	0	0	0	0	1	1
12-092	CONTROL	Position_0175	46-61	51894.7	0	1	0	0	1	0	0	0	0	0	0	1	0
12-092	CONTROL	Position_0176	40-61	44153.9	0	1	0	0	1	0	0	0	0	0	0	0	0
12-092	CONTROL	Position_0180	0	56851.2	0	1	1	0	1	0	0	0	0	0	0	1	0
12-092	CONTROL	Position_0182	60-61	60896.8	0	1	1	0	1	0	0	0	1	0	0	1	0
12-092	CONTROL	Position_0183	0	48530.5	0	1	1	0	0	0	0	0	1	0	0	1	1
12-092	CONTROL	Position_0184	58-61	44319.5	0	1	1	0	1	0	0	0	0	0	0	0	0
12-092	CONTROL	Position_0185	61	51405.5	0	1	0	0	0	0	0	0	0	0	0	0	1
12-092	CONTROL	Position_0186	0	54705.6	0	1	1	0	0	0	0	0	0	0	0	1	1
12-092	CONTROL	Position_0210	1-4,55-61	43773.6	0	1	1	0	0	0	0	0	1	0	0	1	0
12-092	CONTROL	Position_0212	1-4,55-61	48466.7	0	1	1	0	0	0	0	0	0	0	0	1	0
12-092	CONTROL	Position_0213	1-5,54-61	24365.3	0	1	1	0	1	0	0	0	0	0	0	0	0
12-092	CONTROL	Position_0220	1-7,54-61	37514.2	0	1	1	0	1	0	0	0	0	0	0	1	0
12-092	CONTROL	Position_0222	1-4,57-61	39815.3	0	1	0	0	0	0	0	0	0	0	0	1	1
12-092	CONTROL	Position_0230	43-61	48720.8	0	1	1	0	0	0	0	0	0	0	0	1	0
12-092	CONTROL	Position_0232	52-61	48076.2	0	1	1	0	0	0	0	0	0	0	0	1	1
12-092	CONTROL	Position_0240	1-14,55-61	52434.3	0	1	1	0	1	0	0	0	0	0	0	1	0

## Sheet: Extended Data Table 4 liftout
Extended Data Table 4. Statistics and constituents of in-tissue cryo-liftout tomomgrams from MX04-labelled tau pathology.
A, Patient ID. B, tomography dataset number. C,tomogram number. D, views excluded from reconstruction. E, estimated average defocus of tomographic tilt series.
F-H, amyloid constituents of tomographic volumes: fibrils present (1) or not (0), fibrils located intracellularly (1) extracellularly (0) or cannot determine intracellular or extracellular location of fibrils/fibrils not present (-), fibrils orientation and fibrils thickness.
I-T, intracellular and extracellular constituents of tomographic volumes : Membrane bound compartments, Mitochondria, F1FoATPase, Myelin, Myelinated axon, Open membrane sheet, Extracellular vesicles, C-shaped vesicles, Multilamella bodies, Lipid droplets, Extracellular droplets (cuboids), Vesicles, Actin. If present (1) or not (0). See methods section for criteria for identifying constituents.
		cryoET					Amyloid
Patient ID	Tomography dataset	Tomogram number	VIews Excluded	Estimated Defocus (μm)	Fibrils	Intracellular	orientation	Subcellular compartments	Mitochondria	F1FoATPase	Myelinated axon	Open Membrane Sheets	Extracellular Vesicles	C-shaped vesicles	Multilamella bodies	Lipid droplets	Extracellular droplets (cuboid)	Vesicles	Actin
12-054	cryo-liftout	Position_0012	1-10,45-61	54850.1	0			1	0	0	0	0	1	0	0	0	0	1	0
12-054	cryo-liftout	Position_0030	1-2	51468.5	1	-	in-plane	1	1	0	0	1	0	0	1	0	0	1	0
12-054	cryo-liftout	Position_0033	1-2	54499.5	1	1	in-plane	1	0	0	0	1	0	0	0	0	0	1	0
12-054	cryo-liftout	Position_0034	1-2	40336.9	1	1	axial	1	0	0	0	0	1	0	0	0	0	1	0
12-054	cryo-liftout	Position_0040	1-13	39405.7	1	1	axial	1	1	0	0	0	0	0	1	0	0	1	0
12-054	cryo-liftout	Position_0042	1-10,55-61	56956.4	1	1	axial	1	1	1	0	0	0	0	0	0	0	1	0
12-054	cryo-liftout	Position_0043	1-17	60042.8	0			1	1	0	1	0	1	0	0	0	0	1	0
12-054	cryo-liftout	Position_0052	1-4	34234.4	1	0	in-plane	1	1	0	0	0	0	0	0	0	0	1	0
12-054	cryo-liftout	Position_0060	1-8	40433.0	0			1	1	0	0	0	0	0	0	0	0	1	0
12-054	cryo-liftout	Position_0062	1-10,59-61	22791.4	0			1	0	0	0	0	0	0	1	0	0	1	0
12-054	cryo-liftout	Position_0070	1-18	41946.7	0			1	0	0	0	0	0	0	0	0	0	1	0
12-054	cryo-liftout	Position_0080	1-19	60391.8	0			1	0	0	0	0	0	0	0	0	0	1	0
12-054	cryo-liftout	Position_0082	1-10	48306.7	1	0	in-plane and axial	1	1	0	0	0	0	0	0	1	0	1	0

## Sheet: liftout_2
		cryoET					Amyloid
Patient ID	Tomography dataset	Tomogram number	VIews Excluded	Estimated Defocus (μm)	Fibrils	Intracellular	orientation	Subcellular compartments	Mitochondria	Outer mitochondrial membrane protein	Damaged mitochondria	F1FoATPase	Myelinated axon	Open Membrane Sheets	Extracellular Vesicles	C-shaped vesicles	Multilamella bodies	Lipid droplets	lipid droplets (cuboid)	Vesicles	Actin	Ribosomes	Microtubules	Nucleus	Dense granules	Lipofuscin
	cryo-liftout_2	Position_00100	1-20,53-61		1	-	in-plane	1	0	0	0	0	0	0	0	0	0	0	0	1	0	0	0	0	0	0
	cryo-liftout_2	Position_00200			0			1	0	0	0	0	0	0	0	0	0	1	0	1	0	0	0	0	0	0
	cryo-liftout_2	Position_00202			0			1	0	0	0	0	0	0	0	0	0	0	0	1	0	0	0	0	0	0
	cryo-liftout_2	Position_00300	1-9		1	-	axial and in-plane	1	0	0	0	0	0	1	0	0	0	1	1	1	0	0	0	0	0	0
	cryo-liftout_2	Position_00302	1-12		1	-	in-plane and axial	1	0	0	0	0	0	1	0	0	1	0	0	1	0	0	0	0	0	0
	cryo-liftout_2	Position_00303	1-12		1	-	in-plane and axial	1	0	0	0	0	0	0	0	0	0	1	1	1	1?	0	0	0	0	0
	cryo-liftout_2	Position_00304	1-12,57-61		1	-	in-plane and axial	1	0	0	0	0	0	0	0	1	0	0	0	1	1	0	0	0	0	0
	cryo-liftout_2	Position_00305			0			1	0	0	0	0	0	0	0	0	0	0	0	1	0	0	0	1	0	0
	cryo-liftout_2	Position_00500			0			1	0	0	0	0	1	0	0	0	0	0	0	1	0	0	0	0	1	1
	cryo-liftout_2	Position_00502			0			1	0	0	0	0	0	0	0	0	0	0	0	1	0	0	0	0	0	0
	cryo-liftout_2	Position_00600	1-3,57-61		1	-	in-plane and axial	1	0	0	0	0	0	0	0	1	0	0	0	1	0	0	0	0	0	0
	cryo-liftout_2	Position_00602			0			1	0	0	0	0	0	0	0	0	0	0	0	0	0	0	0	1	0	0
	cryo-liftout_2	Position_00700			0			1	0	0	0	0	0	0	0	0	0	0	0	1	0	0	0	1	0	1
	cryo-liftout_2	Position_00702	1-3,57-61		1	-	in-plane and axial	1	0	0	0	0	0	0	0	0	0	0	0	1	0	0	0	0	0	0
	cryo-liftout_2	Position_00800			0			1	0	0	0	0	1	0	0	0	0	0	0	1	0	0	0	0	0	0
	cryo-liftout_2	Position_00802	1-5,57-61		1	-	in-plane	1	0	0	0	0	0	0	0	0	0	1	1	1	0	1?	0	0	0	0
	cryo-liftout_2	Position_00803			0			1	0	0	0	0	1	0	0	0	0	0	0	1	1?	0	0	0	0	0
	cryo-liftout_2	Position_00804			0			1	0	0	0	0	0	0	0	0	0	0	0	0	0	0	0	0	0	0
	cryo-liftout_2	Position_00805			0			1	0	0	0	0	1	0	0	0	0	0	0	0	0	0	0	0	0	0
	cryo-liftout_2	Position_00806			0			1	0	0	0	0	1	1	0	0	1	0	0	1	0	0	0	0	1	0
	cryo-liftout_2	Position_00807			0			1	0	0	0	0	1	0	0	0	0	0	0	0	0	0	0	0	0	0
	cryo-liftout_2	Position_00808	1-3,56-61		1	-	in-plane	1	0	0	0	0	0	0	0	0	0	1	0	1	1?	1?	0	0	0	0
	cryo-liftout_2	Position_00809	2023-01-03		1	-	in-plane and axial	1	0	0	0	0	0	0	0	0	0	1	1	0	0	0	0	0	0	0

[truncated: 17 more sheets: NLGF_PMI_FT, NF_Anno, Old1, Segmentations, subtomo, tau_pca_4_clusters, tau_pca_5clusters, tau_pca_6clusters, tau_pca_8clusters, ht3b_pos10, ht3b_pos7, ht5b_pos0392, ht5b_pos0390, ht5b_pos0200, ht5b_pos0280, ht5b_pos0320, ht5b_pos0370]
